# Supplementary material for: Identification of immunogenic cell death-related gene classification patterns and immune infiltration characterization in ischemic stroke based on machine learning
Source: Front Cell Neurosci. 2022 Dec 19;16:1094500. doi: 10.3389/fncel.2022.1094500 (PMC9806121; doi:10.3389/fncel.2022.1094500)
Supplement: Supplementary file 1 [file Data_Sheet_1.ZIP]

Archive with 45 entries (33 files):
- raw data/
- raw data/Figure 1/
- raw data/Figure 1/Expression data.txt
- raw data/Figure 1/geoCRG05.normalize.R
- raw data/Figure 1/geoCRG06.crgExp.R
- raw data/Figure 1/geoCRG07.diff.R
- raw data/Figure 1/geoCRG08.preRcircos.pl
- raw data/Figure 1/geoCRG09.RCircos.R
- raw data/Figure 2/
- raw data/Figure 2/geoCRG14.cluster.R
- raw data/Figure 2/geoCRG16.PCA.R
- raw data/Figure 3/
- raw data/Figure 3/geoCRG15.cluHeatmap.R
- raw data/Figure 3/geoCRG17.clusterImm.R
- raw data/Figure 3/geoCRG18.GSVA.R
- raw data/Figure 3/新建文件夹/
- raw data/Figure 3/新建文件夹/geoCRG11.CIBERSORT.R
- raw data/Figure 3/新建文件夹/geoCRG11.run.R
- raw data/Figure 3/新建文件夹/geoCRG12.barplot.R
- raw data/Figure 3/新建文件夹/geoCRG13.immuneCor.R
- raw data/Figure 4/
- raw data/Figure 4/geoCRG14.cluster.R
- raw data/Figure 4/geoCRG16.PCA.R
- raw data/Figure 4/prgTME28.diff.R
- raw data/Figure 5/
- raw data/Figure 5/geoCRG15.cluHeatmap.R
- raw data/Figure 5/geoCRG17.clusterImm.R
- raw data/Figure 5/geoCRG18.GSVA.R
- raw data/Figure 5/新建文件夹/
- raw data/Figure 5/新建文件夹/geoCRG11.CIBERSORT.R
- raw data/Figure 5/新建文件夹/geoCRG11.run.R
- raw data/Figure 5/新建文件夹/geoCRG12.barplot.R
- raw data/Figure 5/新建文件夹/geoCRG13.immuneCor.R
- raw data/Figure 6/
- raw data/Figure 6/Diagnostic13.SVM-RFE.R
- raw data/Figure 6/geoFRG11.lasso.R
- raw data/Figure 6/geoFRG13.venn.R
- raw data/Figure 6/m6A22.GO.R
- raw data/Figure 6/m6A23.KEGG.R
- raw data/Figure 7/
- raw data/Figure 7/Diagnostic16.ROC.R
- raw data/Figure 8/
- raw data/Figure 8/geoCRG23.Nomo.R
- raw data/Figure 9/
- raw data/Figure 9/Diagnostic22.Lollipop.R
