# Supplementary material for: Identification of immunogenic cell death-related gene classification patterns and immune infiltration characterization in ischemic stroke based on machine learning
Source: Front Cell Neurosci. 2022 Dec 19;16:1094500. doi: 10.3389/fncel.2022.1094500 (PMC9806121; doi:10.3389/fncel.2022.1094500)
Supplement: Supplementary file 1 [file Data_Sheet_1.ZIP › raw data/Figure 1/Expression data.txt]

id	GSM1406033_Control	GSM1406034_Control	GSM1406035_Control	GSM1406036_Control	GSM1406037_Control	GSM1406038_Control	GSM1406039_Control	GSM1406040_Control	GSM1406041_Control	GSM1406042_Control	GSM1406043_Control	GSM1406044_Control	GSM1406045_Control	GSM1406046_Control	GSM1406047_Control	GSM1406048_Control	GSM1406049_Control	GSM1406050_Control	GSM1406051_Control	GSM1406052_Control	GSM1406053_Control	GSM1406054_Control	GSM1406055_Control	GSM1406056_Treat	GSM1406057_Treat	GSM1406058_Treat	GSM1406059_Treat	GSM1406060_Treat	GSM1406061_Treat	GSM1406062_Treat	GSM1406063_Treat	GSM1406064_Treat	GSM1406065_Treat	GSM1406066_Treat	GSM1406067_Treat	GSM1406068_Treat	GSM1406069_Treat	GSM1406070_Treat	GSM1406071_Treat	GSM1406072_Treat	GSM1406073_Treat	GSM1406074_Treat	GSM1406075_Treat	GSM1406076_Treat	GSM1406077_Treat	GSM1406078_Treat	GSM1406079_Treat	GSM1406080_Treat	GSM1406081_Treat
A1BG	-3.10230956767011	-2.40597719813315	-2.53111180918261	-3.30419132841576	-2.55952019714946	-3.81502668689783	-2.84922452275326	-2.47799653205543	-3.50159465933696	-2.66990856793804	-3.18236494203044	-3.76916951086196	-3.12244629105435	-3.76507888586739	-2.83903859858641	-3.53251696376739	-2.59322391725109	-3.15697403508641	-2.84191511503152	-3.19397319629239	-3.104749129775	-2.38855584282391	-3.63780939765543	-2.53191164084837	-2.0987910018837	-3.09182157427174	-2.76871030162609	-2.98419585941196	-2.46897378323152	-2.22991984967391	-2.06499153923641	-2.26038898258587	-2.23495879422174	-3.33664003555435	-3.70685483152935	-3.03424341675326	-2.51900958173696	-2.86152243879457	-3.63680185080054	-2.17987101756522	-3.02377486196087	-3.63333915022446	-2.68449876167283	-2.58632365837174	-2.31504855303261	-1.5930569403837	-3.13150072593043	-1.78567094966848	-3.00715729782717
A1BG-AS1	-0.433074923457609	-0.259776649027174	-0.331318491966304	-0.447369188580978	-0.13637508476087	-0.556551943140217	-0.569533990934783	-0.181495995016848	-0.660875514266304	-0.276379988802174	-0.431352020405434	-0.604783042409783	-0.331700504036413	-0.501239859803261	-0.325295644083696	-0.369435788238043	-0.231689221717935	-0.25274017743913	-0.0936321823108696	-0.833219072634783	-0.495790945713587	-0.341783480958152	-0.987506912852718	-1.14739355035217	-0.139285991261957	-0.313795225404892	-0.886492417036413	-0.994984646178805	-0.740152140781522	-0.691822949272826	-0.407248762647826	-0.622661592191304	-0.0702386731999996	-0.460710954522826	-0.819643159290217	-0.441611887195653	-0.626687558351631	-0.540652430183696	-0.7837858163375	-0.76671129673913	-0.490166732456522	-1.41572452543967	-0.407248762647826	-0.192154608925543	-0.613291716818478	-0.575467231738043	-0.680151636181522	-0.841631010029348	-0.535112629583696
A1CF	-4.97008716244674	-5.05989323071902	-5.14013838225	-4.89110132362609	-5.17423689569891	-5.01563770808804	-4.86102714009348	-5.31949894384022	-4.96259947431196	-5.64824988768804	-5.0415473706913	-5.41493264493043	-4.89173207065543	-5.10829057788478	-5.45110249456957	-4.98398957518804	-5.47960533967174	-5.12721602354674	-5.0503546030038	-5.29090535145109	-5.17672569642717	-5.1850709422087	-5.39896157730109	-5.1716326467375	-5.48986485959946	-5.24335773580761	-5.59158684420543	-5.46430855822935	-5.32777502868261	-5.31783711050652	-5.25116166264348	-5.35324862151033	-4.55633745360435	-5.02659623550761	-5.15554607324239	-5.026472875775	-5.47486064311196	-5.1919271810212	-4.89846262874457	-5.20380632216467	-5.1039363641375	-5.29930876480054	-5.047317816775	-4.91321761995109	-4.97491795289457	-5.27073328558859	-4.95064754938641	-5.42615712137717	-5.44079837862391
A2M	-2.71779714465272	-2.94447542507935	-3.04879295946576	-3.06443372187826	-3.61035553726413	-2.92999239945652	-2.48166861443424	-3.209718094025	-3.193547594325	-3.1868103983913	-2.65087570746413	-3.3787299462163	-2.96936591847826	-2.71259557725652	-2.92270335743152	-2.94326636069457	-4.03927978442717	-3.04312881160109	-2.784592282975	-2.56940822259457	-3.18870790669891	-3.11315530978261	-3.75601763924457	-3.61596122961467	-2.8797202513663	-2.87553606407174	-2.47420343835544	-2.32092062778587	-2.94768594135707	-2.74768185054022	-2.55081936538043	-2.51300569340543	-4.12701063948587	-3.26623437922717	-3.17355068051957	-2.64448661696196	-2.93835902656848	-2.40475051299076	-2.96170185236196	-3.02482253852826	-2.90572347684022	-2.87342667179076	-2.90827451866087	-2.55497952593152	-2.73249320660435	-2.51756212772065	-3.07544930252935	-2.95510901320978	-3.04401536072065
A2M-AS1	0.222743712855435	-0.0711273503684783	-0.401227523582065	-1.3581301001163	-1.82095809858696	0.0151915267092386	0.899377099427174	0.377559946973913	-0.238561725822826	-0.636654297048913	0.841254464938044	-0.637910018041305	-1.11401994131957	0.411654541630435	0.434870540517391	0.266957636723913	-1.54507729233859	-0.998312498321196	-0.8029271298	0.374983605840217	-1.17642189677826	-0.699962969914131	0.213525014592935	0.0840156756875006	0.516729388613044	0.706990429296739	-0.231246860036413	0.552927723576087	-0.281872768334783	0.255663526298914	-0.0386582450097826	-0.170740954076087	-1.21911484904511	-1.27529017102772	0.22401601896413	1.12751239308478	-0.0401575141152174	0.282528840221739	0.213111464504348	0.14426509245163	-1.3315967510087	0.762686404019565	-0.781824258058153	-0.434069772488587	0.384618332503804	0.6743409353	0.230188190025	-0.878001326697826	0.47405197748587
A2ML1	-5.33524559058098	-4.73530100362989	-4.07506420289565	-4.71701838315	-5.17663591312772	-5.25812470470978	-5.21104409057772	-4.99651198482663	-4.98789142798859	-4.49369054529348	-4.58678624184022	-4.7516380163087	-4.46503428804348	-4.85282904049783	-4.86029148748913	-4.62864625177065	-3.96069943347717	-4.90867649819565	-5.06998555326848	-4.56175778804348	-5.28964988393152	-5.28864598706739	-4.65662010526848	-4.89216039855435	-4.81938328986956	-5.27700118750272	-5.01824109420652	-5.03872243751304	-5.06889394747283	-4.904764715725	-5.02207573189457	-4.81602826476413	-5.06186056623859	-5.06488418478913	-5.13895609692228	-5.55236575452554	-5.11427936231413	-5.02191874302174	-5.1743640662087	-4.89430228908206	-4.81976220549674	-5.02159302879783	-5.1720590022625	-5.15029905978261	-4.99856656203587	-5.27073328558859	-4.7287017582163	-5.02159302879783	-4.69539019203424
A2MP1	-1.82336079709348	-1.65385088262609	-1.87888725198696	-2.36101441651359	-2.46486823134348	-1.74215184052065	-1.06726113914402	-2.22262276631848	-1.42381402332826	-1.93333447118478	-0.782847377044565	-1.97759614127826	-1.8436435017837	-1.77592823946087	-1.2782959604413	-0.977181050151087	-1.95914832163913	-3.10539079499674	-2.8928557579712	-1.7654373982625	-2.46694967597935	-2.29363002025109	-1.30035274994402	-1.267449354825	-1.78470026097391	-1.64502001838696	-2.56338335557283	-1.46451817686413	-2.51402547983478	-1.97830417589946	-3.77115816803261	-2.29648998768478	-4.93401047553478	-2.61994520506522	-2.11177731064674	-1.92146208550326	-1.78231360411902	-1.27529017102772	-1.36792754533587	-1.731056675575	-2.77724792936304	-1.33351647777663	-2.83811569660435	-2.66340341971304	-0.577843072041848	-1.18220529862283	-1.76981931296793	-2.82762417318804	-1.88709612699565
A4GALT	-1.54470829610326	-1.89184930289348	-1.90376089225652	-1.91491541410761	-1.62415574104511	-1.97529507272989	-1.53982008453533	-1.83656413645435	-2.15928715736848	-1.69226942941848	-1.38369626821413	-1.90962291552174	-1.56434823617717	-1.61296856349891	-1.51399212039022	-1.72598750730109	-1.77278867846522	-1.60354984668043	-1.39511155823315	-1.90894710506522	-1.67269482568478	-1.50100868963804	-2.15928715736848	-1.20667106352391	-1.07205666806033	-1.64502001838696	-1.66705818603587	-1.82336079709348	-1.22045415410652	-1.52816565567717	-1.48510322990326	-1.29231373218206	-1.4794227686663	-1.06060497174402	-1.89633384068478	-1.75865981498696	-1.59508445313478	-1.90679979820978	-2.17397904441522	-2.04186685614783	-1.58719845279348	-1.59915426592935	-1.26376425463804	-2.03943132099946	-1.71316794266359	-1.42711883054837	-1.13351104016739	-1.35983044138478	-1.76288666303261
A4GNT	-5.27468919409239	-5.31755643719457	-5.18683616510543	-5.40865699094348	-4.89260266938478	-5.30721726268478	-5.47632397282717	-5.36116296196522	-5.60538657376304	-4.98480377456957	-4.68201267126522	-4.29261517138533	-5.32626037681522	-4.75010958410543	-5.30786540760435	-5.01246417856848	-4.95810403080544	-5.09594012576848	-5.22764314130435	-4.81445893214185	-5.2202179909413	-5.231885949275	-4.83902176916739	-4.31581341188098	-4.89725888224674	-4.95441692573152	-5.30536842861196	-5.35806369318043	-4.72020937394565	-4.66802236633315	-5.50868076086957	-4.71117908793641	-4.93401047553478	-5.1180121648663	-4.13692058634022	-3.8897245661163	-4.75961091822283	-4.91124630434783	-5.08186047523804	-4.64449319564457	-4.90698830857065	-4.36431602484674	-4.88790495055815	-4.84560656159783	-5.14361534264783	-4.57355927481848	-4.84204678506304	-4.75919587498587	-4.74344026065652
AA06	-3.96082911257011	-3.76365882872717	-3.48924275363098	-3.92163714234348	-3.81633577137717	-3.52189533174674	-3.57969919759348	-4.2505807631288	-3.6413177318913	-3.79357161427228	-3.94980189357554	-4.00797236503261	-4.42572900543152	-3.6081209141087	-3.5501363785837	-3.66941958488261	-4.00689513978152	-3.43138506603207	-4.32377277083696	-4.08643543426685	-4.43812514220326	-3.52486842692337	-3.78064951087337	-3.68540207086522	-3.50508683248587	-4.07050575672717	-4.39169926190544	-4.52565455639457	-3.67800979673261	-3.80449909963913	-3.63494411395978	-4.15974076320544	-3.78093106226413	-3.75772753477554	-3.90601829620978	-4.13533528662174	-3.98346360182935	-4.41620158876087	-4.23515052140272	-4.01185270987283	-4.30862434239457	-3.79932333659565	-3.5748220844413	-4.08030354982228	-3.82721746738043	-4.21255877354348	-3.60615130294565	-3.9078464715337	-3.70627008696413
AAAS	0.497472561113043	0.342743494292391	0.291378553405434	0.617508775090217	0.332047201016304	0.3389576111625	0.285258586491304	0.230400851168479	0.488755942992391	0.474704806744021	0.867932434805435	0.130608025684783	0.741869054581522	0.40353349946413	0.534377627426087	0.52435784216413	0.519570566207609	0.421619975443478	0.83122880126413	0.0486901564896743	0.665265589281522	0.301157658872826	0.780763808107609	0.419944005337501	0.297362773395652	0.392459247356522	-0.107378518923913	0.0333541789097831	0.144583342832065	0.137062972284783	0.373431191141304	0.105082060770652	0.21888638048587	0.566868521673913	-0.0687879694663043	0.983254098882609	-0.438322624713587	0.17471266137826	-0.181138284138043	0.18911755830163	-0.517348809257066	0.166203871572826	0.176658835782609	0.0255106467369569	0.292022703495652	0.397036851657609	0.282322551040217	-0.193561196664673	0.0236343635293478
AACS	-0.261900341259782	-0.741499737300543	-0.347751207567391	-0.508374388438044	-0.470820964401631	-0.188258370758696	-0.668299467213587	-0.628451684509783	-0.385599611705435	-0.74332500736087	-0.394997254073913	-0.297074694028261	-0.599362177063587	-0.464284911926087	-0.690569945324999	-0.0873723944315222	-0.861000791764674	-0.569533990934783	-0.289924765698913	-0.931566730561956	-0.382648711025543	-0.675278171328261	-0.46848437576087	-0.67666104983913	-0.12578499256087	-0.139448294644022	-0.221527478699456	-0.279512405475	-0.566568613093478	-0.704737700933696	-0.58130926986576	-0.9512660389875	0.125200398566305	-0.433262786335326	-0.792993625452174	-0.0129019695728261	0.0926630711434777	-0.491983118327174	0.43401011326413	-0.6745505641	-0.691822949272826	-0.430497641167391	-0.69479586726087	-0.556074467523913	-0.665001003913044	-0.207131812620652	-0.611151532991304	-0.687895583690217	-1.17339309016467
AACSP1	-5.51406391394946	-4.97901580073587	-4.53068395652174	-3.77956111221413	-5.47364989130435	-4.36077253214565	-4.24887872065	-4.31275905952826	-4.73499776113152	-4.65583817270978	-4.99701902220978	-5.45236719293424	-4.84437094901522	-4.88965142028587	-4.64108147308913	-4.46787460003207	-5.12485856882935	-3.69445217703804	-5.11267362577935	-4.58298289687391	-5.01449944409457	-5.01017850440217	-4.83902176916739	-4.76401959843533	-5.07513545302826	-4.39585806340924	-5.83063483876848	-5.56983074365761	-4.08940433295109	-4.06704294928587	-4.41136147373478	-4.42675751810543	-4.4402771796913	-4.13381241304239	-3.90601829620978	-5.30448994021413	-4.75961091822283	-4.91124630434783	-5.01142577054348	-5.47132261685109	-4.42782621454348	-5.36721787409348	-5.52693390398913	-4.84560656159783	-4.55651598006413	-3.8926336193913	-4.84204678506304	-4.94189710633261	-4.49796061412391
AADAC	-5.27468919409239	-5.41954738406087	-5.18683616510543	-5.04559789053044	-6.00369621377174	-5.44548540152717	-5.32364785325924	-5.20573423183641	-5.37544086503424	-5.32233193114891	-5.38943907247283	-5.05441514408152	-5.00616417753098	-5.72421014039674	-5.50014740489239	-4.89777145834022	-4.8889358625125	-5.71913783514456	-5.74781200906087	-5.56584783152174	-5.11613800296793	-5.12006624818043	-4.48465777140109	-4.93876149365543	-5.23443625	-5.5599749628587	-5.66195851449239	-5.56983074365761	-5.80674835144783	-5.04000428286196	-5.68273644022065	-5.7400293568837	-5.63306312500326	-5.80334008152174	-4.92129365942065	-5.4758978297087	-5.52907599547772	-4.91124630434783	-5.40315789854348	-5.47132261685109	-5.17726320651413	-5.51798847101087	-4.88790495055815	-5.46368812681196	-5.45854955887283	-5.38911646468478	-5.65013186594239	-5.50948311775	-5.49692689311196
AADACL2	-5.14610290890217	-5.51605825361957	-5.29915630314783	-5.23298948459457	-5.47364989130435	-4.62645476630761	-5.61914182970326	-5.92193042572283	-5.80970048912717	-5.52035734601413	-5.44559081340543	-5.99850405796739	-5.84642301630435	-5.96845318840543	-4.73320718505	-5.29963209330598	-5.80262856883696	-5.41864961076413	-5.53563909238804	-5.72563566122609	-5.42519947101087	-5.44048086594511	-5.86698172101304	-5.73343588768478	-5.83026665217391	-5.74171182518315	-5.11576377872174	-5.93662923913043	-5.80674835144783	-6.03251396286413	-5.68273644022065	-5.60354412680543	-5.81527653985652	-5.47074422100652	-5.75778162590435	-5.89295184782609	-5.64925630253696	-5.65991576540054	-5.92770326539674	-5.47132261685109	-5.7002202173913	-5.81883422101087	-5.83952539855109	-5.80970048912717	-5.85172460145272	-5.38911646468478	-5.65013186594239	-5.68255947916467	-5.49692689311196
AADACP1	-5.72871351448913	-5.80086337862283	-5.85688014492391	-5.99161907608696	-6.07057847826087	-5.95808784420109	-5.9518322210163	-5.92193042572283	-5.87462742754022	-5.86947327898533	-5.91862413768098	-5.81883422101087	-6.03969923913044	-5.78222055253098	-5.99348777626794	-5.69232672916522	-5.59302815036576	-5.62729688043478	-5.74781200906087	-5.99034429347826	-5.61081048007011	-5.9023839673913	-5.74069498188478	-5.44573162862283	-5.69100070017554	-5.91310391304348	-5.49287660105543	-5.93662923913043	-6.04395057065217	-6.03251396286413	-5.68273644022065	-5.7400293568837	-5.63306312500326	-5.80334008152174	-6.10355385869565	-5.76396017209783	-6.09686605072826	-5.99161907608696	-5.66229620924239	-5.79207970561359	-5.81905606883696	-5.96516815217391	-5.42578185235326	-5.80970048912717	-5.85172460145272	-6.05903744565217	-5.97425349638043	-5.50948311775	-5.85294928895109
AADAT	-3.7752835054337	-3.0085545913	-4.96015675659511	-4.93592650258804	-3.88893182929783	-5.10725509613641	-4.8186412916663	-4.58580319992989	-3.6413177318913	-4.1074184019163	-3.90020515389511	-3.4876664117163	-3.67213661272337	-3.55674961007772	-4.23823498187283	-5.45227328985435	-4.19919230513152	-4.65091802019239	-3.94162853804348	-4.58298289687391	-3.39997062971739	-4.47220079167065	-3.23358710719565	-5.10938249280054	-4.59301625634728	-5.15422263707609	-5.49287660105543	-4.33893581197826	-4.72020937394565	-4.84166930227826	-4.57549533507663	-3.93150868474402	-4.93401047553478	-4.00586194831848	-4.66042227342554	-5.1237370584587	-5.29795234420652	-3.84316165943043	-5.27883851992391	-4.01185270987283	-5.30808968447935	-4.90716549999674	-4.76598881521522	-4.25217147620326	-4.20671549610978	-3.8926336193913	-4.25346840580109	-4.94189710633261	-4.74344026065652
AAED1	-2.24423565315272	-1.5479297877337	-2.04688989730978	-1.88001693117174	-1.55856489659565	-2.45595681513478	-2.15854311310978	-2.421049004775	-2.27283890699076	-2.30514061536304	-1.74286348883478	-2.60723180660163	-2.62887679171087	-1.89480879001141	-2.18211398560109	-1.7539082379163	-1.46971562691522	-1.8514818267163	-1.94147969548424	-1.75201739194457	-1.59242141116576	-1.91950685312935	-3.5981452318837	-1.69933167266957	-2.26091313084402	-2.05338923639728	-0.908150006796739	-1.82336079709348	-1.79141400789674	-1.83435803930435	-1.48510322990326	-1.66180697791467	-0.386057865091304	-2.09594280235543	-1.69070777739674	-1.52734822510978	-1.38500893188913	-1.36712654705272	-1.07190229608696	-1.52181475930272	-2.4772699610587	-1.764154901375	-1.83838595571304	-1.93105553452283	-1.46657742232174	-2.00848869525	-1.62396020829783	-1.38230913001522	-1.78403514428696
AAGAB	0.232646941666304	0.0524612798869565	0.520942703009783	0.45529621078587	0.0915691856597826	0.173248305198913	0.223154734666304	0.0449841654173913	0.409553717441304	0.515787890191304	0.144402374783696	0.460705369361956	0.430910215855435	0.448775543061956	0.297362773395652	0.542426226138043	0.234424183953261	0.315299445677174	0.710616571121739	0.193612743701087	0.320746436843478	0.364723571197826	-0.000207883584782609	0.312648511406522	0.529003419038043	0.603995162373913	-1.03041896537283	0.643919516240217	0.0558524023326087	0.445357872246739	0.331872135695652	0.23730750791413	-0.0892775605065217	0.317049949580435	0.42355488603913	0.117985635321739	0.561118256246739	0.346212880870652	0.311869226319565	0.545720771815217	0.314109626961957	0.312648511406522	-0.291298841293478	0.0511001568728261	0.42729934605	0.472740781771739	0.28477441908913	0.100182213257609	0.407768309909783
AAK1	-1.71595623672935	-1.42132913142935	-1.47852992980435	-1.35491827692283	-1.49087544084565	-1.49978475346848	-1.28204979304783	-1.07840030584022	-1.42866518224022	-1.83111077526848	-1.45884210166413	-1.71131631161848	-1.53869484081087	-1.48439808693913	-1.92075600980217	-1.6258442145837	-2.02711484492935	-1.79440758932935	-1.97854445495109	-1.66196895094022	-1.60192877271413	-1.7676209634	-1.45884210166413	-1.80925278178804	-1.53735100463043	-1.69933167266957	-1.32556003349674	-1.79328087023261	-1.71642988938478	-1.628885016725	-1.91766746304348	-1.87093279258261	-2.12333939194239	-2.012260103975	-1.97715218195	-1.3333480120913	-1.73340472919022	-1.6917309665	-1.68517454408913	-1.77683376791522	-1.75302459029348	-1.80385294911196	-2.18776263466739	-2.00540100021304	-1.82697084923587	-1.49887836721196	-1.60109009552935	-2.1301767235587	-1.8424545712913
AAMDC	-0.931968855807609	-1.23113764762609	-1.33836068070652	-1.20259031162935	-0.870722500468478	-1.38713751063043	-1.30358118945217	-1.14565773430978	-1.40413685381957	-1.72293326035	-1.32556003349674	-1.43353773929348	-1.33185445495109	-1.09741190369565	-1.49461731421087	-0.776857674481522	-0.919742990008696	-1.18376051896957	-1.03843519945761	-1.55081009380543	-1.06001481567717	-1.39933327607609	-0.673222470478261	-1.60953867398152	-1.41686442458478	-1.2960924586337	-1.87908043929348	-1.79657782308696	-1.40727151444783	-1.38713751063043	-0.978917870536957	-1.46609136985543	-1.10556761143696	-1.60332263951739	-1.53962741218696	-0.676445889123913	-1.14739355035217	-1.54486664266522	-1.49298731241522	-1.55814395057174	-1.39567254944457	-1.42013593281848	-1.3763739268587	-0.698404136813043	-1.04634983201196	-1.2640888031413	-1.32806328338152	-1.64836253965978	-1.27510021970978
AAMP	0.145307725677717	0.226675976707609	0.300181812429891	0.43616606795	0.210203306054892	0.282528840221739	-0.0711273503684783	0.303594695804348	0.767271520542391	0.344317693669022	0.249351898066848	0.0141758412923913	0.42066848858913	0.212231343515761	0.280507035831522	0.131077375325	0.479188512698913	0.119259845283696	0.480134834141304	0.390870833902174	0.390633217989131	0.0917689112336957	0.761003259841304	-0.139042342913043	0.163150195416304	0.290957458959783	0.260918824669022	-0.0861160757858701	-0.16536312627337	0.164811074566304	0.095965709325	0.0800428557293478	0.570371458038586	0.0518039816021739	-0.217060875645652	0.074658538176087	-0.297074694028261	-0.234263188380435	-0.365995498386413	-0.12969292743913	0.134861456775001	0.391981783444565	0.285016502790217	0.0726979741461957	0.280139024140217	0.126111870536957	-0.139042342913043	-0.334708274403261	-0.131670925896739
AANAT	-5.14610290890217	-4.26410840735109	-4.64098190993478	-4.93592650258804	-4.37887669798587	-4.83126765992391	-4.66802236633315	-4.04210619655924	-4.80441197827174	-5.42876141123533	-4.9438112323663	-5.15569290657935	-4.75518150232935	-4.4311834673913	-4.73320718505	-4.71701838315	-4.8889358625125	-5.31554995107935	-4.42769053441304	-4.98078335978044	-4.81472565393696	-5.01017850440217	-5.10446676682011	-4.60522692106957	-4.73801945264022	-5.3630329286913	-4.39169926190544	-5.14382745678587	-4.08940433295109	-5.21540834238913	-4.22512260986033	-5.13939834511196	-4.6809575806125	-4.76569338587283	-4.66042227342554	-4.77614018788152	-4.63619904346087	-5.28822519793859	-4.79499939674674	-4.95649791667065	-4.77777570117989	-4.75869489932283	-4.98342533966956	-4.43589110235544	-3.96648212712717	-4.57355927481848	-4.43290551229837	-5.50948311775	-4.2688058152163
AAR2	0.603484440328804	0.546627331797826	0.920809375808696	0.945735218583696	0.64283490688587	0.804290651458153	0.80176329449837	0.929788357609783	0.94896495184837	0.521372882157609	1.0394828737375	0.246500659881522	0.805650086381521	0.846720795477174	0.371610375626087	1.17741864743478	0.683359879094565	0.673228512988044	0.89359084310924	1.03334929383913	1.01091470761087	0.6005634798	0.731577608649457	0.706793957273913	0.564253199191304	0.818355679981522	0.68971096636576	0.585864774701087	1.13002981548641	0.740783030758152	0.792503829877174	0.564467985091304	0.866748231659239	0.836151417591304	0.659274257813586	0.965885173163043	0.812316978699456	0.462391818	0.813617072228261	0.614272897781522	0.914515853447827	1.126554184275	0.963159544453261	0.667139547796739	1.35820506685217	0.737955635377717	0.576840125725	0.211031471441304	1.0517382773087
AARS	1.03050606522989	1.34716924905435	1.55924632556196	1.47514866439348	1.30335630918152	1.29436712994783	0.717265640380435	1.06361936495	1.78211136917228	1.20268800640272	0.832032459434783	0.967422698106522	1.53669232062065	1.70032424998859	1.01827869390326	1.08472515900326	0.694563230134783	1.10258668778152	1.62106047931087	1.52962160540761	1.30765986902011	0.745925485175543	1.52157031522283	1.3765380338587	1.40988873632228	1.58867561503478	1.43657284092717	1.18280369029565	1.20721358150652	1.72537098832228	0.327497892579348	1.11847438165109	1.2338256589	1.29622291923152	1.2891779841163	1.40742780044185	0.687782527717935	1.43687034532065	1.31491030488696	0.997917826887499	1.02660172226033	1.28155483899022	1.14233605181304	0.585590751024456	1.73301768646141	1.12327561706522	1.73687373043152	0.42729934605	1.29567395354728
AARS2	0.058647131276087	0.00725856364891304	0.298140354871739	-0.124470916118478	0.0954953034561957	0.0691037023543478	-0.0773472884032609	-0.412864671013043	-0.0461523393804348	-0.0859077292054348	-0.208206715039674	-0.323438821504348	-0.0711273503684783	-0.0182698898880435	-0.190159009173913	-0.138374588280435	-0.342411930322826	-0.338611839526087	0.219603831159783	-0.272410957184783	-0.112981540690217	-0.289351394753261	0.751475748605435	-0.288299719861957	0.0465569330282609	0.102039825357609	-0.253665287304348	-0.324540137873913	-0.62009610931087	-0.0773472884032609	-0.749647658161957	-0.346461155513043	-0.41635533051087	-0.551452571557609	-0.274289128441304	-0.312876660877174	-0.688332039311957	0.0458297717032609	-0.534912031058696	-0.0416863839521739	-0.241936830938043	-0.43274619125	-0.343236270931522	-0.756142349134783	-0.269679718171739	0.136780675477174	-0.383218780473913	-0.783222967569565	-0.182150980832609
AASDH	-0.155787794727174	0.217491609257609	-0.245013090463043	0.132738988075	0.659500596322826	0.300413259055435	0.052033478873913	0.848337607581522	0.715221896102174	0.52848277966087	-0.0733409556130435	0.116677807634783	-0.280406819908696	0.913160422880435	0.117985635321739	-0.104792474551087	0.384414774836957	0.241168770290217	0.289930832418478	0.678637726263044	0.396017712569565	-0.137561225226087	0.32666682411087	0.246781537076087	0.260227610926087	-0.473395127984783	0.324938488407609	0.314515896336957	0.0225003418771739	0.356442391391304	-0.526645088786956	-0.292906870602174	-0.270412812984783	-0.215242584904348	0.214676207258696	0.286070760854348	0.198365884313043	0.401270687753261	-0.0916598780315217	-0.0742272582097826	-0.132526317369565	-0.124855120520652	-0.365775712583696	-0.314687700854348	-0.37217817298587	0.366489487457609	0.270468062136957	0.186468951572826	-0.210090049043478
AASDHPPT	-0.928774266509783	-0.952513149228261	-1.35291719918043	-1.51946574283152	-1.08933466533261	-1.29828143889239	-1.15738730092283	-1.51850508728152	-1.31987132621739	-1.20217012928261	-0.478058732771739	-0.973825623055435	-0.781601527086957	-1.17642189677826	-1.59697367130978	-1.41047749865217	-0.441394828097826	-1.08975623407174	-0.984458090788043	-0.918306646291304	-1.03536110217826	-1.25593922670652	-1.23488141468804	-1.17886393969348	-1.10059835418696	-0.865849627438044	-0.819643159290217	-0.846068502497826	-0.820138148558696	-0.935888929358696	-1.31681305983261	-0.760862925851087	-0.596634189883696	-1.21801681225	-0.966545716733696	-1.150016733475	-0.379263703597826	-1.0094095856587	-0.830388040048913	-0.839927005936957	-0.802699835043478	-0.725335707291304	-0.659133994476087	-1.20914708111087	-1.09852844067174	-1.10519962340217	-1.0144314721	-0.476193003444565	-0.971173302484783
AASS	-2.81689109154728	-3.34027938859565	-3.91280703719565	-2.71154924862065	-3.18949845057826	-4.96276504528587	-3.76011997464891	-3.4483280596087	-4.41136147373478	-4.15638050181196	-3.72872439349674	-3.96140326398043	-3.3992421431087	-3.14871316955489	-4.49686649094239	-3.99914963587609	-3.64355769188641	-3.94327355874565	-4.47778444694239	-2.87219640029348	-4.28766211232609	-4.19852191602065	-3.48084351915109	-3.94577277452609	-4.66148902534457	-4.28571495133804	-4.83881506211467	-3.77644606522174	-4.62664471363913	-2.94067671029565	-4.85969809477609	-4.812642294525	-5.30876161180435	-5.20882744461522	-3.96798810326141	-4.72411405932989	-4.3553294679087	-3.28027664220652	-3.91337772481685	-4.69654560505652	-3.66304682336957	-3.86756349612283	-5.16618926812283	-4.72590645561739	-3.74247968698478	-3.68473153169728	-3.64770220652935	-5.01630077188804	-4.68679744280543
AATF	2.2224716504462	2.13541880165543	1.99512678275435	1.95060140467119	1.59723712369022	2.13003789554783	1.912185777275	2.20933474238043	2.14549889584457	2.11596450025	2.00349081429837	1.9730340206413	2.21566727898478	1.66904342192717	2.29780947426848	1.94439821976848	1.66631770305598	2.04667271405109	2.0920101151587	2.06243515993641	2.12678972101413	1.99399768659674	2.07542940568424	1.92000065970163	1.82000124924674	2.6997897328375	2.37804533003261	2.0105937228163	1.4849170265837	2.01108627140543	1.96833027173152	2.11081327285543	1.91022556667337	2.39371721223696	2.04667271405109	2.07464894778804	1.85565638675326	1.37307238260109	1.7436088121413	1.71569111023859	2.02466283172065	2.31592266859674	2.45307509904131	2.36102304256739	1.87456909013913	2.10827235397826	1.98217937028152	1.70061530740978	2.39942753612283
AATK	-0.556396418240217	-0.545700212905435	-0.509961436133696	-0.966686396425544	-1.1802810525163	-1.03297765926685	-0.027081375775	-1.423316640225	-0.962521655981522	-0.894371023467391	-1.04807921992935	-0.666694198172283	-1.19634120998152	-1.22207442226304	-0.00298100118152174	-0.159977181493478	-0.698160579346195	-0.140960484160326	-1.02185471286902	-0.427500876920653	-0.789401194843478	-0.328189750567391	-0.560103287961413	-0.331515827688043	-1.22066248385272	0.0431036453038044	0.643706096542935	0.268109294428261	-0.822947687903261	-0.285195279670652	0.363337393079347	0.21426518521413	-0.298184636040217	0.0712155535402174	-0.546135185098913	-0.0941729582684777	-0.522260586679348	-0.123191387071739	-0.812179585361957	-0.612552164239675	-0.0233533099103255	0.0995847048804342	0.515787890191304	0.465114711336957	-0.926150231417934	-0.197707224138043	0.0312186776391298	0.39768514798913	0.0701834227472822
AB488780	1.50204872427174	1.35537699047174	0.985187370826087	0.892945974973913	1.16344218704239	0.696039955942391	1.08747266575815	1.00025870222826	1.46677980425	1.03105955185435	1.69237072844946	0.56156019041087	0.688039353683696	1.25687457640326	0.910998886469565	1.10238287938424	0.890096952725	0.510802572638043	1.1933574264625	0.625907697184238	1.27298399784891	0.994851110847283	1.16811928641413	0.336137712079891	0.564253199191304	1.00285230952826	0.681790509751087	1.26745922065326	1.05666661562391	0.819355846271739	0.301907000933696	0.528743099349457	0.473082284177174	0.566868521673913	0.583800767465217	0.707208592015761	0.749697224323913	1.23893268090924	0.951562903129348	0.554479137632065	0.877675401625	0.48593184135	0.59256252551087	-0.402871717695653	1.01410234022174	0.68668141426087	0.590144163026088	-0.143634008709783	0.663309896792391
ABAT	1.10817039884348	0.949684065079348	0.94267521591413	1.03077033482174	0.60540668363587	1.365206223	1.12810969578261	1.1100303695163	0.894380368577174	0.726917846306522	0.908113062267391	1.13032455670543	0.812075117652174	0.552356650542391	1.22454453854022	1.09551311012283	0.613177084130435	0.993983340284783	1.11366736102283	1.19245916032717	1.06127400950326	1.39745950707065	0.949684065079348	0.729842561519565	0.558887299296739	0.676873044030435	0.926494591097826	1.04282034608152	1.27025296882609	0.863225926507609	0.728932853515217	1.61226709351522	0.544350236646739	0.87028229823913	0.54099799461087	0.767271520542391	1.1963620096087	0.941190430370652	0.775686428672826	0.671583706878261	0.930975727623913	0.706597485251087	1.51473805555761	1.25036315801522	-0.00176964137065217	0.645264131004348	0.711534155291304	1.481939502225	1.02728442425761
ABCA1	-1.93933467236957	-2.07983956937391	-2.50130027367717	-1.81607004299239	-2.19864807085543	-1.980217246925	-2.11117710751087	-3.08345020743478	-2.81463328081522	-2.00465556063261	-3.09700822607609	-1.76174384327935	-2.03961202964783	-2.6170314112	-2.95460839057826	-2.50291440870326	-2.22235538966739	-1.65882831575543	-4.00877217572174	-1.67822416471848	-2.32287747114565	-2.24513318387717	-2.51465241261957	-1.52936394327174	-2.16684559343152	-1.33962446523261	-1.75774156565761	-1.47204887471522	-1.42535801633261	-1.38933536210543	-0.38738213206413	-0.902407733552174	-1.56900565175652	-2.24228418436739	-1.73910277302065	-1.53634656434457	-0.763489650088043	-1.92893891231522	-1.39649638725652	-1.78721437679565	-0.85979844043913	-1.79487129210109	-1.21120751399565	-1.38848318309348	-1.95937512452717	-1.96296073957174	-1.58003922123913	-1.56418300820652	-1.25983091495435
ABCA11P	-2.2156677777212	-2.65814401010435	-2.2340947989837	-2.10107332681467	-0.755946468184783	-2.26286071811848	-2.53887292627935	-2.20180805764783	-2.37949701223261	-2.50769209947065	-2.66133137263261	-2.20593110455761	-2.56503946896739	-1.63721560742065	-2.05318496799239	-2.79457593657935	-2.21099910249402	-2.53030011696956	-2.58570087548424	-2.97620398970598	-3.00627323892446	-3.32597854701522	-2.42315521652609	-3.68540207086522	-3.10329862442391	-2.17187865120978	-2.8769011904913	-3.58852532842391	-2.7649416049663	-2.35802215823967	-3.50790647283261	-3.35296717553913	-3.32734838645815	-2.50875324291467	-3.37695254050217	-2.87533163405435	-2.9195408609337	-1.84831566119783	-2.5067892019462	-2.49671971509674	-2.77724792936304	-2.95715874999891	-2.83811569660435	-2.66340341971304	-2.61269336026087	-3.09757816335326	-3.04015218585543	-3.77469295651739	-3.17618390771902
ABCA12	-5.3970006105087	-4.97901580073587	-4.64098190993478	-5.59146461775815	-5.64205638496576	-4.96276504528587	-5.11553295289565	-4.9712083242837	-5.04746678067011	-5.09769698641848	-5.44559081340543	-5.45236719293424	-5.25438658281848	-5.0814503191	-5.10096092572935	-4.65240388406196	-5.04240981033533	-5.51849131884294	-5.53563909238804	-5.31755643719457	-4.81472565393696	-5.72801327898913	-5.24258265398913	-4.76401959843533	-5.53426730706739	-4.56755828045978	-5.30536842861196	-5.56983074365761	-4.72020937394565	-4.84166930227826	-5.98585991847989	-5.13939834511196	-4.93401047553478	-5.47074422100652	-5.21667047652935	-5.30448994021413	-5.15802060386141	-4.91124630434783	-4.73617461866196	-4.95649791667065	-5.56850902625924	-5.07762773848315	-5.10725509613641	-5.06754738042717	-5.14361534264783	-5.17291242390217	-4.84204678506304	-5.1298009389163	-4.61308092016033
ABCA13	-4.71859698912826	-4.6205595851413	-5.14766830672446	-4.718071003625	-3.12131190996848	-4.25671661594674	-3.81602512137283	-5.17543472826522	-5.70895384962283	-5.28873499973913	-5.64340312861956	-3.94141373085543	-5.8750475905837	-4.53189689734891	-2.85504007504565	-5.15163615580435	-5.53715830073478	-5.14030466304728	-5.04068680150109	-4.262503221	-5.39686730253587	-5.17870991684185	-5.63587442029674	-4.68455905706957	-3.63420056160109	-5.63931814130435	-5.41681153066033	-5.04648378562283	-5.05695745742772	-4.95498546391304	-5.06951731051413	-4.4639241376837	-3.02139922506087	-4.50180116096739	-3.19209130434348	-3.06042047374239	-4.94631908178152	-4.34655889983152	-2.11672996560435	-5.36684735054456	-5.37117752716848	-3.68062537138804	-5.35757258153587	-5.13182284420652	-4.89256369927283	-5.70723241303913	-5.16860065074293	-4.16791028701739	-4.91626868297065
ABCA17P	-2.31236722569239	-1.77829044485217	-2.6357431178913	-2.01997509898913	-1.45660847853641	-1.97529507272989	-2.38425703370326	-2.2699305107625	0.753731723073913	-2.15789604998315	-1.59825795130326	-1.70248167460978	-1.18332544319565	-1.22207442226304	-2.20245126944239	-1.66917185051413	-1.84086447575	-1.63309145555652	-2.05666578757065	-2.35585667845217	-1.85929745400217	-2.08460193439457	-1.51553311320489	-2.1293473717087	-1.37943869255435	-2.86447282310543	-1.86417859407391	-2.9028361505837	-1.84740888344457	-1.87093279258261	-4.22512260986033	-2.52874224241793	-2.85028844926739	-3.43757999369946	-2.2789488346913	-1.79657782308696	-2.41862878173913	-1.54899709720109	-1.80224221481902	-2.17987101756522	-2.51858762052011	-3.06791596630598	-5.32156410025	-3.36604342419565	-1.75976778219294	-2.8586710899087	-3.60615130294565	-3.5142606231962	-1.86303708942391
ABCA2	-1.28957895936957	-1.26109636728152	-1.30706010461304	-1.628885016725	-1.58245130108587	-1.4522099196413	-1.47085247345543	-1.69622644203261	-1.59434662476196	-1.4272874188337	-1.02048528523478	-1.55207775115761	-1.18127205975652	-1.28500567930543	-1.32044867121304	-1.35090930191957	-1.28459645239239	-1.58084669845109	-1.10132656135217	-1.79745279250761	-1.34377300766304	-1.43071963247717	-0.911274211868478	-1.80819055812935	-1.71642988938478	-1.25628525558696	-1.10599241251196	-1.73910277302065	-1.64032638912391	-1.21003354535109	-1.67604327258804	-1.42607316965652	-1.31434624160652	-1.3646116143	-1.94754760659783	-1.04488769104239	-1.8889872955663	-1.83257671963478	-2.01633461479674	-1.87369483484022	-1.63836552621522	-1.69581130602935	-1.51040826760652	-1.04247621745543	-1.70903684275652	-1.49253440636739	-1.74412736770326	-1.12543701450326	-1.09779556925761
ABCA3	-1.03193115374348	-1.13921314600326	-1.46508202769891	-1.38412452344565	-0.765393310047283	-1.31681305983261	-1.4519948357087	-1.24917667398152	-0.578444508968478	-0.804024200759783	-1.08579782231087	-1.27011521966902	-0.590890279586414	-1.30986964383804	-1.49806211082228	-1.6911390336038	-1.44882755864457	-1.70602043186685	-0.673013764478261	-1.95267122044348	-1.11042294324674	-1.11026846901141	-0.909753218402174	-1.45428250735217	-1.55510204846304	-1.12585721914022	-1.22653291993152	-1.09967722576739	-1.51693519832717	-1.35567749422174	-0.863569269243478	-1.75727684920543	-1.28857464642228	-1.25115095616794	-1.84174296281848	-0.620721056351087	-1.92800522890054	-1.57470814214565	-2.27803135635163	-1.5019425972413	-1.44746040895217	-1.37884525755326	-1.87888725198696	-1.62335664034348	-1.48322104176794	-0.846506772114674	-0.790895297732609	-1.08440897857065	-1.45003900385326
ABCA4	-4.33893581197826	-4.70829137900706	-4.58707210042391	-4.43979106159022	-4.74925286383206	-4.7356188899587	-4.15247240760435	-4.46611815243424	-4.62489858939511	-5.1488751905663	-4.32506159419565	-4.36096846430543	-4.12352259962391	-4.27020146907065	-4.85203879438043	-4.24211324670217	-4.35915429114457	-4.41374226088478	-3.97710437916522	-4.53979427173261	-4.57823603170326	-5.1692385077625	-3.85260426344565	-4.45060549430761	-4.25004607842391	-5.25116166264348	-4.47137346195217	-4.2505807631288	-4.53036278985543	-4.28147335689348	-3.8660639719413	-4.63739223550217	-5.30876161180435	-4.17917642805543	-4.46915164633641	-4.18077311232609	-3.84635005434783	-4.35615198195	-4.09482962318478	-4.55280245289891	-4.24085027303478	-4.95543630434783	-4.48109153624022	-3.39858367637609	-4.08524977626902	-4.46309223369239	-4.56210561593696	-4.14542787992065	-4.19871639545326
ABCA5	0.485485688630435	0.234849012902174	0.42066848858913	0.690468893336956	0.713220037830435	0.438172373305435	0.424475577051087	0.7853819776	1.49964773829783	1.516877852675	0.875302651594565	0.85820827118913	0.497982348477174	1.81852719465924	0.294597430111957	0.325780602715217	0.501851275128261	0.482463820979348	0.0295951179086957	0.537988570084783	0.494006975638043	0.783309576308696	0.618441885927174	0.179585836203261	0.199685774306522	0.169237705308696	0.617508775090217	0.647660223448913	1.06797746232717	0.527075644751087	0.0488555359097826	0.526168948657609	-0.441394828097826	0.194086395557609	0.67948978905	-0.0496543185228261	0.534377627426087	1.50021002172717	0.83961271638913	1.08499926091957	0.249125082017391	0.447860819928261	-0.00111229449239131	0.353380843771739	0.41209617625	-0.00298100118152174	0.217186296725	0.491105148825	0.638326899770652
ABCA6	-4.06820401397717	-4.88453972502554	-5.18683616510543	-3.45078761376413	-4.71360984601522	-3.36344566063152	-4.0678755786712	-5.36116296196522	-4.15954808807337	-3.72598484215163	-4.99701902220978	-5.15569290657935	-5.48671518840598	-4.6228945090663	-3.88893182929783	-4.71701838315	-4.26212124928152	-3.76869453910109	-4.03405420856087	-4.43692091123152	-3.78775602218804	-4.26475407336957	-5.24258265398913	-3.29710584729674	-4.18062251230109	-0.50414030106413	-4.08738105486848	-5.14382745678587	-3.77417718607174	-5.04000428286196	-3.38586254646033	-3.70840141421304	-2.95211650725326	-4.59227590158261	-3.90601829620978	-4.61462070048587	-4.28300109102826	-4.41620158876087	-3.86826282058315	-4.23882898550978	-3.88656776749728	-3.79932333659565	-4.57901545472174	-5.27210356934891	-3.82721746738043	-2.8586710899087	-5.0503546030038	-4.2263266570913	-0.61482112421087
ABCA7	1.49443554356359	1.39915022518261	1.64377383133261	1.17623120879348	1.60903441980435	0.97741708671087	1.05033582580761	1.34990434488913	0.999859753638043	0.419120682765218	1.37379185150489	1.64693597790109	1.16705012729239	1.00097928534837	1.80294429882609	0.606051253696196	1.44131431755	1.25534782372609	1.47127502293804	0.8369927910125	1.62637142185543	2.0873748941087	1.49175137084674	0.406733592489673	0.701797001071738	0.893351986858696	1.96568601050381	1.4942067753587	0.593222388032065	0.577050701382608	1.272474034725	1.33371930153913	1.03232872660435	0.713220037830435	1.85249229300706	1.24321267316739	1.01039218530109	1.15084724034457	0.0160039807135875	0.952092113760327	0.49575530656087	1.42726604790978	1.48070961890217	0.722869248473913	0.791218810633696	1.91094640930435	0.57103909236413	0.276806938341304	0.795142133609783
ABCA8	-5.33111948913152	-5.12754415760435	-5.01769055434022	-5.10829057788478	-5.09490209511196	-5.0825313461837	-4.78766456108478	-5.00768681946848	-5.00094828080109	-4.95159171557283	-4.77614018788152	-5.11743976993478	-5.20081870470978	-5.10457277173696	-4.94615084083152	-5.09704175543043	-5.07981550000326	-5.24802734419456	-4.94347542573587	-4.87781139221196	-5.14819689493152	-4.95832356159457	-5.21484961594022	-5.32970817572391	-4.96905719927337	-4.63382776267391	-5.0503546030038	-4.82690191502283	-5.1850709422087	-5.10409195833696	-4.87165534640815	-4.9085930760962	-4.56913547117935	-5.01283663586196	-4.45454297100761	-4.87362748097391	-5.0805978814663	-5.19371315450217	-4.89461607090978	-4.87352903804348	-4.98007985559022	-5.14577371428206	-4.53690815579565	-5.16793107310543	-4.68556664401413	-5.25103402535217	-4.93760359446739	-4.5092590348663	-5.18683616510543
ABCA9	-4.11042805363696	-4.48233554890978	-4.90647643115217	-3.96069943347717	-4.65510090037935	-4.72575788949565	-5.01812857065543	-4.84517143717935	-4.00500271868804	-4.40472832246304	-4.72767483953804	-4.53564206582283	-4.95212585922391	-4.34975611050652	-4.2034542291663	-4.78545510679022	-4.59453815554402	-4.78900463651413	-4.69589927626196	-4.8630992200337	-4.86887631560543	-4.73588292029348	-5.07388322945217	-4.99003973550326	-4.39697911231196	-2.75799260416522	-4.87916583998261	-4.45100435481087	-4.77277454153913	-4.76569338587283	-4.88978158229348	-4.90814659601467	-5.03650692753696	-4.71673175542391	-4.59644210824891	-4.8727507865	-5.10211910783587	-4.35164708875761	-4.49437017934022	-4.87352903804348	-4.73819504968641	-4.53732771584185	-4.31813382406522	-4.9308565344163	-4.88773961775	-4.83772983575217	-5.12075332582826	-4.82965575030326	-2.64737097257174
ABCB1	-1.0610512565	-1.2772551398712	-1.27749547598152	-1.59264022758152	-1.33185445495109	-1.1452231521163	-1.62469386752283	-1.00847290246848	-1.4454881624413	-0.655848029840217	-0.705597096463043	-1.11839900695761	-1.42289188591957	-1.46078179438804	-1.15738730092283	-1.18417184846739	-1.46700644027065	-1.52204010327174	-0.884203774108696	-2.2566688270837	-1.22430720488043	-1.64196356363152	-1.21038906054239	-1.84974102007174	-1.88275980866848	-1.59001744948261	-0.992537908157609	-1.05150752056848	-1.67134208061413	-1.67642918433261	-1.69671546104239	-1.4618479407	-2.01503701019457	-1.36811937578043	-1.79882603913043	-0.900196218304348	-1.47566321671087	-1.4362220388587	-1.71295484375109	-1.59037394697826	-1.63515642344565	-1.7106074868913	-1.62840352829022	-2.55497952593152	-1.15497786226413	-1.55239730218587	-1.9900124892587	-1.95643264949239	-1.68725901781522
ABCB10	1.06886027654565	1.29135051054511	0.860077202509783	0.736172215965217	1.83493222882391	0.631479779488043	1.3330565235087	1.16509429040598	1.61193030654185	1.69825340269783	1.31207633438152	1.44294611020326	0.962890734559783	1.31047076990707	1.3658194388413	1.07406602844565	1.28832579384022	1.45569432929348	1.09883854049022	1.405878645775	0.757604432346739	0.96076669284076	1.22478742720109	1.62166664597717	1.37356897854348	0.0210166272141299	1.01039218530109	0.646349633104348	2.30824893533152	0.493764396711956	0.507634930148913	0.837495324090762	1.09680870909348	0.384414774836957	1.03768150434783	0.645264131004348	1.30085623393804	1.31408094250978	1.8582320355163	1.03621432680707	1.04060459094783	0.733272731853261	0.200130355967391	2.19750559864022	1.22656603759022	-0.70912138967337	1.49466431176848	1.83051852551576	0.468962031552173
ABCB11	-4.71673175542391	-5.15918153222826	-4.91941184600652	-5.09218014674674	-5.01877555579022	-5.40663343814891	-5.14055483048641	-5.10733273756956	-5.33661687862283	-5.02659623550761	-4.85418505474348	-4.88160893771359	-5.20016300091467	-5.30157945651522	-4.77972370168152	-5.38146495290217	-5.16255264250761	-4.80905886080978	-5.38141627626848	-5.51649678623478	-5.2647327871413	-5.1908800742837	-5.274081089025	-5.51510188405761	-4.9532691713712	-5.27700118750272	-4.81750099148098	-5.23911524637337	-4.91334290760109	-4.96566717752935	-4.47292232285163	-4.91348182427337	-4.58488660578696	-5.05465780706902	-5.3061297554337	-5.0596631974663	-5.23035935977554	-5.15962629647826	-5.24562807065217	-5.3759586938337	-5.10868382816033	-4.98656031659783	-5.1669959239087	-5.27210356934891	-5.20394388112174	-5.06651428804728	-4.955729776275	-5.32274838224239	-5.19648615940652
ABCB4	-2.10966427913478	-1.07146421593043	-2.09070858601522	-2.03173082973478	-1.57141244060109	-2.19638711895652	-1.70903684275652	-0.970714143241304	-0.483910154927174	-1.25049852137174	-2.95757596276413	-0.870722500468478	-1.12937098713804	-0.848649796205435	-1.28204979304783	-1.68476762540435	-1.83614267060761	-2.00679213338478	-2.55167786811087	-0.554298564815217	-0.898645088727174	-2.49618961188043	-1.3767998233837	-2.00939107005435	-2.88453024971576	-0.958280783528261	-2.47585216870707	-2.5990119673337	-2.36248873387609	-4.00841992209348	-3.45718627224565	-2.31658517355326	-1.41047749865217	-3.26869032428587	-3.32404178805435	-2.29734405576413	-2.66771811946957	-2.00148803095217	-2.26552783318913	-1.56674250944022	-2.30221367853913	-2.04207309854022	-2.70671393815978	-3.71613220625652	-3.1069592002375	-1.74974973952283	-2.20161285128696	-3.23652314287283	-1.49200431363261
ABCB5	-5.44330769927174	-5.3759586938337	-5.53545476448913	-5.27317067932609	-5.26776854917065	-5.28127315605109	-5.14699451449239	-5.16847535765326	-5.0976214746413	-5.46845604659565	-5.10261428804022	-5.40011203260978	-4.80666750181522	-4.98374477355435	-5.43355957065109	-5.31617425966304	-5.54513742029348	-5.56329060145326	-5.15471958204022	-5.36019624455	-5.38363137138152	-5.0772556521587	-5.13946192935435	-5.50999710248261	-5.30125126268478	-5.26101781987283	-5.36919868296957	-5.06263190580326	-5.34324538190978	-5.30876161180435	-5.22092661414456	-5.34324538190978	-5.32706537771467	-5.53783588768478	-5.29660632850652	-5.21721967390978	-5.10954317400652	-5.55710317933696	-5.1180121648663	-5.22687373344565	-5.48708031703696	-5.44559081340543	-5.28211731159783	-4.98007985559022	-5.39638265216957	-5.05019639001413	-5.35948267754348	-4.88144532238043	-5.18936012956413
ABCB6	-1.53915461340978	-1.40887151198804	-1.57548417096196	-1.59571434773261	-1.63150865104239	-1.65610301049891	-1.27909169284457	-1.25379286706196	-1.39450650660217	-1.58760518789022	-1.19003408958913	-1.50448564711739	-1.08933466533261	-1.3017912347337	-1.31192680664239	-1.49047568967717	-1.55239730218587	-1.62435127379239	-1.10642186173478	-1.67318149813261	-1.57787132727391	-1.27232587667826	-1.61761600528913	-1.24065635624565	-1.22586155638804	-1.56623955061304	-1.49599518142174	-1.70425150473804	-1.46451817686413	-1.21469161374239	-1.34676166047989	-1.42084248156413	-1.13351104016739	-0.82847380643587	-1.29563431758261	-1.0770178735163	-1.68818232351848	-1.89376586870652	-1.8424545712913	-1.93138125987391	-1.7172017450663	-1.8055546211587	-1.38887554564565	-0.775640532373913	-1.50736587615217	-1.25833156004348	-1.50782300084674	-1.21120751399565	-1.33573493544239
ABCB7	1.21455398260435	1.26234823171739	1.25098099023152	1.26234823171739	1.2462766469663	0.965129749156522	1.05806162298043	1.52048597299239	1.61427315831087	1.32627311740217	1.0756000266087	1.27168615404076	1.29365686850109	1.46855835470761	1.04930405681522	1.33755218713967	1.14714700566304	1.23943674115326	1.54225075757935	1.40189508896522	1.36298491231522	1.12732251493207	1.07855187667391	1.14742671347935	1.70295805495978	0.865000792304348	1.4740744219587	1.20817687959076	1.385044153825	1.08999785701087	1.38792705044022	1.42163999084783	0.887622650468478	0.783556130310326	1.45569432929348	1.11976521554022	1.44481624600652	1.53191723967065	1.61291493658478	0.955109325988043	1.04803090345	1.46214504005924	0.949684065079348	1.22792645005054	1.32908130563804	1.18307739327717	1.31708792549239	1.27025296882609	0.953953420220652
ABCB8	-1.62106664766196	-1.87025577091522	-1.48798402333478	-1.57548417096196	-1.04247621745543	-1.76961916644565	-1.61025556933478	-1.65091557578043	-1.24513584221087	-1.54215484422391	-1.58719845279348	-1.81557517994457	-1.1244904103837	-1.72624362667065	-1.40850987817391	-1.70577710887283	-1.5238086201913	-1.65698966592391	-1.4548069326087	-1.902026435825	-1.24958570626087	-2.13112259809565	-0.941419251269565	-1.52990211299348	-1.64755370096196	-1.51639193767391	-1.95662902465217	-1.76940853880761	-1.92250607675652	-1.55781769349022	-2.44123612054674	-2.06580608305326	-1.2689793343663	-1.66012521060978	-1.96552346744022	-1.86439019469457	-2.15294745863587	-1.71131631161848	-2.03362939415217	-1.8953750670587	-2.10878689527935	-1.79586346753261	-1.98445525596087	-1.83503501072065	-1.69933167266957	-1.36593246818913	-1.67435510996087	-2.08434546083696	-1.63369603584457
ABCB9	-3.342288380425	-3.78837807970326	-3.8863202678587	-3.27057655952826	-3.61128069901087	-3.62720188634022	-4.42469948051087	-3.88274633876413	-3.67292015277826	-3.96993830976957	-4.3359359127913	-3.46553277437283	-3.90321238872391	-3.63663765411413	-4.05198757065109	-3.87231556340978	-3.31290123629022	-3.58175915678152	-3.98615944176196	-3.67115846725326	-3.89597881521304	-3.55616882649457	-3.58068723423152	-3.75213419853587	-3.85128756666739	-3.5208732808	-3.45215179982717	-3.91930650985217	-3.19832544772283	-3.43841982668913	-3.82170253519674	-3.56057792981739	-2.90689429136957	-3.58503973913043	-3.94391035351848	-3.83131356159891	-3.93135734431087	-3.4819188428337	-4.08482836413044	-3.64225824405761	-3.6561961053337	-3.5792604322	-3.67237225444348	-3.57753416485435	-3.79102317752174	-3.32751498298261	-4.14607031781196	-3.57027463625326	-4.22968694617065
ABCC1	1.47204436325109	1.385044153825	1.62510908069674	1.50428291322065	1.27830096249239	1.51856889058587	1.45068911688587	1.21988591358696	1.5284138360587	1.33613967990109	1.66409850599239	1.28999965008043	1.58354963026522	1.62261790270326	1.25804003898261	1.30625094902283	1.15197054961304	1.44893068568478	1.61553624842935	1.41392543818696	1.45865083458696	1.54709358550652	1.3219413777163	1.19796635068804	0.93313384248587	1.15634641994674	1.4757167637663	1.30274324152826	1.40450045062717	1.08332189905652	1.28942312064565	1.12275136894565	1.40384357573043	0.939688328548913	1.34122475089783	1.43458698875761	0.989361756144565	1.50133609120652	0.97960041128587	0.813617072228261	1.53311686991522	1.31120153926739	1.12111611006848	0.822008673134783	1.2857419298087	0.969188078396739	1.34178373004891	0.713220037830435	0.939142967102174
ABCC10	0.335431937501087	-0.00298100118152174	0.442064026861957	0.293288411086957	0.366835802491304	0.383629563627174	-0.104792474551087	0.343674879565217	0.310531016071739	0.37795212091413	0.558887299296739	0.292922464352174	0.324042124565217	0.573504563403261	0.337602587183696	0.425297292970652	0.558327252801087	-0.115062330104348	0.477694586580435	0.0682720103815217	0.687130353890217	0.142395301453261	1.03384722818043	0.6005634798	0.924406891111957	1.0756000266087	0.648184634583696	0.664323754496739	-0.035096936398913	0.24418360096087	-0.10351680201087	0.0700004116543478	0.384414774836957	0.0304952293478261	0.68991741675	0.170136987957609	0.174972126436957	0.482111334757609	0.20429285966413	0.335431937501087	0.0687312675	0.417656537534783	0.673457852629348	-0.184016015698913	0.19706391056413	0.643919516240217	0.673872556031522	-0.308555709952174	0.393645431223913
ABCC11	-5.51406391394946	-4.69883960325761	-4.79837099507283	-4.93592650258804	-4.76259901018098	-4.73362461594565	-5.15308645207989	-5.18244236749348	-4.92428061413696	-5.26089618711033	-5.29036230073261	-5.20917903442391	-4.97491795289457	-4.98243739441141	-4.58422116575815	-5.03312664687065	-4.60839925465978	-4.47161262292391	-4.56748849027826	-4.40150196688043	-4.87781139221196	-4.9533978493837	-5.00351329709891	-5.3475736944837	-4.52781810571685	-4.48293524555761	-4.82781763586957	-4.81445893214185	-4.84793078059456	-4.11067024974239	-4.11030479700489	-4.7807272820212	-4.303984030025	-4.51209016589457	-4.60324840471087	-5.06726971739293	-4.93168480072174	-4.652482730075	-4.62854731222065	-5.04319424122065	-4.70081231340978	-4.19747851784946	-4.73145556521304	-4.50677364900489	-4.9959985328663	-5.28035346765326	-4.92158819324348	-4.65889016536793	-4.9074769297962
ABCC12	-5.66560475905435	-5.46911870471196	-5.32800870319891	-5.19823308151848	-5.26270071532609	-5.14382745678587	-5.08745410325652	-5.16950733890978	-4.86056025556957	-5.2745507290288	-5.05019639001413	-5.2221972066212	-4.54987740761957	-5.11601829529674	-5.45110249456957	-5.2036654978913	-5.08895641010924	-4.90779177923587	-5.38278762862609	-5.26921337551413	-5.27240461774239	-5.06207264350761	-5.45014234860489	-5.2800366648587	-5.45433789130815	-5.48794913224239	-4.82172060681902	-5.49597055071739	-5.06502338631033	-5.31406791847826	-5.21680769038043	-5.3579504806538	-4.83528550388043	-4.8380921597625	-5.10868382816033	-5.03579506249674	-5.33918909421087	-4.98186401449022	-5.30149337861848	-5.53801503985109	-4.86987647192717	-5.01388862316957	-5.16860065074293	-4.95588822192391	-5.0040164655837	-5.27073328558859	-4.91699207971087	-5.22547489131196	-5.19648615940652
ABCC13	-1.96809680648043	-2.77305928687935	-2.32229744773696	-1.98886335951304	-2.78607176340543	-2.62332465851196	-0.223853434293478	-1.82388471218587	-1.37483468130543	-1.65091557578043	-1.21972000877609	-1.32687335353043	-0.882897811380435	-0.847485157416304	-0.655848029840217	-2.30322166600761	-2.1928440646163	-1.01356238762065	-0.795098069566304	-1.65091557578043	-2.25250651283043	-0.843167137682609	-2.4373668140337	-0.406317730217391	-0.895137214825	-2.5379985690837	-1.65743093835217	-1.93974647191739	-0.891900749092391	-1.46329308088478	-2.43071894566304	-1.94512122325652	-1.01797704302935	-0.453137692247826	-2.60505462946739	-0.497697551858696	-1.48993736541196	-2.67066180980217	-3.27298531006196	-3.12953155059891	-2.89307858514565	-2.5205029353587	-2.95096164452935	-1.40640187444891	-3.10394024896087	-2.69871914088043	-0.622235735497826	-0.422825637953261	-2.48105336441304
ABCC2	-1.79798560422391	-1.83971588120652	-1.34915324417228	-1.26534362696739	-1.45660847853641	-0.545077615508153	-1.75657035422772	-2.31874922606087	-1.88681873145598	-1.04469767325109	-0.98046407349837	-1.63455778146685	-1.56434823617717	-1.30986964383804	-1.1439784761413	-2.34296847542609	-1.3803845816413	-2.03995074661956	-1.03297765926685	-2.35585667845217	-0.805124478592391	-0.626874400165217	-2.12412580917826	-1.267449354825	-1.08761119454348	-1.24258166962989	-0.405933867248913	-0.841205440602174	-0.526449650786956	-0.507494240988044	-0.224906977477174	-0.842484884282065	-0.0987087066874995	-2.22697128624185	-0.718888811065217	-0.958045747161412	-0.609949259632065	-0.540652430183696	-1.6162607455	-0.915836628909783	-1.42554971665326	-1.26221515870598	-0.728410687361956	-0.904194031165217	-0.964548837896196	-0.473802879479348	-1.15821248515978	-0.178972472456522	-1.33321685982283
ABCC3	-2.17617492702609	-1.90734387677717	-1.81406917873696	-1.279981951675	-2.23048645299565	-1.71842076230109	-2.08713244192935	-1.56214441651848	-1.6258442145837	-2.14747265459565	-1.86349235943043	-1.83870918730435	-1.4454881624413	-1.91240292693478	-2.05735833294783	-1.88357102897826	-1.67134208061413	-1.69409389531957	-1.19634120998152	-2.13162373286522	-1.74250407860761	-1.70036784051196	-1.83971588120652	-1.95204520846739	-2.07661921709783	-2.15951438503804	-1.84494156890326	-2.18894457829022	-2.26905278106522	-2.01876272847065	-1.66984935958696	-1.85069440059783	-2.4415965481087	-1.66459402077174	-1.67822416471848	-1.8150218831413	-2.06622490062935	-2.33801216260543	-2.41977609294239	-2.64615632955	-1.96604824509022	-1.79158308017283	-1.62229284894565	-1.59989239619022	-2.34936015350543	-2.17018312365217	-1.79281882857609	-1.9248733426913	-2.39798805514457
ABCC4	-1.72341437526522	-2.31462669013478	-1.88490819276848	-1.86756624812717	-3.23971230253587	-1.95321317891522	-1.66680403273587	-2.3348939718413	-1.51444304883043	-1.73780821887391	-1.51572018896087	-1.73666885540435	-0.924691046269565	-1.1116831782	-1.18417184846739	-1.83727117797283	-2.71763413912717	-1.08557288998913	-1.55635017688587	-1.7138027011913	-2.15714546832935	-1.83945430848152	-2.6866361283337	-0.231034967711957	-1.11088151886196	-1.86521312110761	-2.35917535435543	-2.43453743662717	-0.777677178080435	-0.883357829656522	-0.941816221603261	-1.48510322990326	-1.08761119454348	-0.227651679148913	-1.97235446135109	-1.21164974577935	-2.13279202581196	-2.33603546467391	-3.08629288496848	-2.8200244718337	-1.79234223318261	-1.58875230961196	-2.7082511931087	-1.06001481567717	-2.54268490952609	-2.96205698713043	-0.184016015698913	-0.816091595459783	-2.83397082410109
ABCC5	0.0673164420358696	-0.224288248598913	-0.280406819908696	-0.0670494626369565	-0.408331261709783	-0.0120325450293478	-0.231919691075	-0.246155139546739	-0.681718168694565	-0.329085148709783	0.0677913156271739	-0.390059427366304	-0.253665287304348	-0.708074578017391	0.501347348281522	-0.0115742161423913	0.101149794072826	0.242040113297826	-0.0386582450097826	-0.329516128344565	-0.0538718817130435	0.824932575413043	-0.193366623040217	-0.0170298139641304	0.115781300027174	-0.235389338107609	0.33146340508587	0.134195961746739	-0.454479354088043	-0.114703096576087	0.631947971552174	0.560638649591304	0.0682720103815217	-0.33447008761087	0.43616606795	-0.109903019306522	0.142039786269565	-0.025319848148913	-0.356582584575	0.538755025109783	0.390870833902174	0.0894636109163044	0.337203630427174	0.020350218801087	-0.282312978019565	0.0190922744956522	-0.20034010478587	-0.0208975515152174	0.470963873442391
ABCC6P1	-4.76558081547554	-5.20830962862283	-4.64098190993478	-4.57070841717717	-4.07915405252826	-5.03872243751304	-5.26364170290109	-4.9712083242837	-4.73499776113152	-4.98480377456957	-4.9438112323663	-4.92687322830761	-5.00616417753098	-4.95053078200326	-5.19371315450217	-4.53363941511033	-4.95810403080544	-5.20599788625761	-5.53563909238804	-4.08643543426685	-4.43812514220326	-5.53206116304457	-4.09740790384565	-5.60603148913098	-5.07513545302826	-4.95441692573152	-4.92630862863804	-4.93319684782609	-5.80674835144783	-5.04000428286196	-5.50868076086957	-5.13939834511196	-4.4402771796913	-5.1180121648663	-4.7877900390788	-5.76396017209783	-5.29795234420652	-4.41620158876087	-4.79499939674674	-4.7979332159625	-5.30808968447935	-5.68008121376413	-4.98342533966956	-5.06754738042717	-5.35428337772065	-4.97140269112609	-5.65013186594239	-4.94189710633261	-4.74344026065652
ABCC8	-3.90094921014565	-3.44549225474457	-3.35360017572609	-3.7982002744587	-3.78892700698315	-3.90652542934783	-3.19587627825761	-3.77115816803261	-4.20219645522391	-3.45174534179783	-3.23971230253587	-4.16233124236576	-3.19100700884457	-3.78410474274674	-3.22613584317391	-3.90321238872391	-3.64288906975	-3.07132440204457	-3.03248280362717	-3.5136448558837	-3.37007583849402	-3.08788126739891	-3.31881280298152	-3.54024032892391	-3.13923239052609	-3.51905149124022	-3.64172305977174	-3.37935546720489	-3.63193537110706	-3.63459783151522	-3.21320867029348	-3.24304539038043	-3.5138270357337	-3.60557513936467	-3.83000580473206	-3.72206652354348	-3.43970537137772	-3.76794307065543	-3.89935577808043	-3.85855560494946	-3.60439796428913	-3.57331554250761	-3.59831157607935	-2.99747232829293	-3.55918981560543	-3.55197162887717	-3.52486842692337	-3.33217337741848	-3.44180472735707
ABCC9	-5.07388322945217	-5.274081089025	-5.13368618719674	-5.08655636115761	-5.25863777535544	-5.27684890217391	-5.23997961050761	-5.23071262862609	-5.17326184782935	-5.27509679709457	-5.34660047283261	-5.31389477898587	-5.03650692753696	-5.24715166071739	-5.25773075543044	-5.31567511774565	-5.07775415630761	-5.26628169823913	-4.82828622721087	-5.02720906093804	-5.26077455434783	-5.19210659419565	-4.999498757425	-4.99150322101848	-5.12168073007283	-5.25438658281848	-4.85396475622609	-5.21881807789457	-5.21829364078587	-5.13099690036196	-5.04912899093913	-4.95092042572391	-5.03263521661522	-4.86518941487717	-5.14996745339891	-5.047317816775	-5.07981550000326	-5.19339897644565	-5.30721726268478	-5.19030031366848	-5.12221991873696	-5.12464877354565	-5.2541736789663	-5.18564905977283	-5.20943230434457	-4.88669098188478	-5.1194537898587	-5.20021875000326	-5.16294001359022
ABCD1	-0.867047536629891	-1.30113896741196	-1.09068095351304	-1.2119790512163	-1.6132113028163	-1.03297765926685	-1.15974141980435	-1.4803861792413	-1.51018455410163	-1.35983044138478	-1.0961544586837	-1.37925633043696	-1.31312511611413	-1.55434146726794	-1.01398528196196	-1.16289280365	-1.1244904103837	-1.06726113914402	-0.993805948208696	-1.47706642808424	-1.00367030244674	-0.957218448479347	-1.19299525105217	-0.500423123990217	-0.325730775728261	-0.407914084727174	-0.0806802769315217	-0.446235123929347	-1.23865009801522	-1.2651411991337	-0.145832619343478	-0.644817825801087	-0.792271868239674	-0.0857352132190217	-0.83383370066087	-1.09013620615978	-0.819097585353804	-1.22107300811685	-1.12959662539076	-1.24295782973696	-0.38833044031413	-0.202482513415217	0.0210166272141299	-0.832038963502174	-0.865659084735326	-0.810421756061957	-0.739720971493478	-0.134103395525544	-0.456046933521739
ABCD2	-4.06820401397717	-2.34386017428152	-2.3394594931587	-2.05561148560543	-0.427299141831522	-2.22064198776413	-2.36268078245272	-1.83656413645435	-1.65966626097391	-2.09554098686739	-3.2657563715087	-2.14705287562283	-3.6098127763962	-2.34508195692391	-2.87533163405435	-1.96296073957174	-2.32336421264565	-1.92971041648478	-2.8928557579712	-2.06185368540435	-1.69070777739674	-2.82526274786141	-1.78698196972011	-1.88959151608587	-4.18062251230109	-1.67623622846033	-1.75113615437717	-2.36145798995978	-1.41206792130163	-1.52816565567717	-4.0661454055375	-2.76963906797174	-4.20910343011957	-3.88103458695652	-1.66592499386196	-2.31781791677283	-2.48268608695978	-1.77389838051304	-0.894781494301087	-1.99847923468315	-2.15556348225217	-3.63333915022446	-4.66974161299511	-5.06754738042717	-1.74368624752826	-2.72376849437717	-2.32336421264565	-2.99814598867772	-1.6464133616462
ABCD3	-1.10099319771304	-1.12053186841359	-0.977834601665217	-1.05272392249022	-0.734151009229348	-0.360336213271739	-1.20501198593261	-0.968394364301087	-0.514156870902174	-0.422825637953261	-0.88117379345	-0.865046591996739	-1.14099663095652	-0.917738785190217	-1.05024817978587	-0.496778249306522	-0.682567069575	-1.00278861046522	-1.50491748749674	-0.540652430183696	-1.35695388713152	-0.888813833645652	-0.631025992227174	-0.898284821826087	-0.975883340533696	-1.16577744468696	-1.32768905282065	-0.949685700554348	0.103918193733696	-0.962943029553261	-0.414129993730435	-0.868706494470652	-0.305229654245652	-1.26594725664891	-0.648059577925	-0.595086833405435	-0.217228967242391	-0.764831080608696	-0.235099668275	-0.460710954522826	-0.467181386459783	-0.805385592588043	-0.908699341917391	-1.50955344384457	-0.480284448873913	-1.44116772099674	-1.24549790115761	-1.04984504848261	-0.764831080608696
ABCD4	-1.55678583362935	-1.87828776309891	-1.63387636238043	-1.12410322477065	-1.68389064255217	-1.68761923617391	-2.32336421264565	-2.46743197011304	-1.61065802671087	-2.02792655851739	-1.68725901781522	-1.29563431758261	-1.92035486601522	-1.05192222890217	-1.56128915046957	-1.76492437413478	-1.3146481826	-1.85974191150435	-1.88114733685978	-1.74286348883478	-1.72293326035	-2.12688850542826	-0.665382897090217	-1.66459402077174	-1.91372523069565	-1.52064505503152	-1.20087502735109	-2.09094538935543	-1.68856029503152	-2.17465193651522	-2.19024954403478	-2.55347536576196	-1.83435803930435	-2.00465556063261	-1.42950915971413	-1.60914809609674	-2.09615901760217	-1.80621161077663	-1.82319314890109	-1.95247604480109	-2.30457101565978	-2.17343690543696	-2.29272550036467	-1.95439764797065	-1.29249890856739	-1.40640187444891	-2.00421517513587	-2.22028957772826	-1.96985056144239
ABCE1	1.6328887741663	1.76244594809565	1.57557201184783	1.66409850599239	2.56958653034783	1.52593771252609	1.76757122066304	1.84160682032609	1.85425465491196	2.02433684020652	1.57301922638478	1.82321855122826	1.64693597790109	1.87925451565543	1.24985448600435	1.66147375362391	1.5893707321	1.65308989147283	1.63046639878261	1.66068539639239	1.64314494618804	0.948713883569565	1.40073335862717	1.44294611020326	1.50204872427174	1.30002525747065	1.55949772393804	1.4885291787413	2.08409060705761	1.68717938079348	0.516142232934783	1.12608768445543	1.64377383133261	0.809916702661956	1.61358871281848	1.3401420410413	1.69275444276848	2.15340764513152	2.44238471738804	1.72763510061957	1.50511283230543	0.869280571193478	0.917440562630435	1.04426646868478	1.70131096845652	1.35434891549239	1.03232872660435	1.4125035734125	1.5284138360587
ABCF1	1.32487587928098	1.5059617803587	1.67927383003696	1.59790666431522	1.17623120879348	1.8125172771087	1.50318749185978	1.62294007298152	1.98655856929728	1.33277789583478	1.60807314931956	1.47732862782989	2.03311587890435	1.62375366287283	1.3912701286087	1.68552900294511	0.955109325988043	1.58169020026087	2.08523433750924	1.60204552407283	2.0084322726337	1.15284865562989	2.19750559864022	1.83704477999185	2.10460993585	2.45577259395707	2.11081327285543	1.70633477342935	1.81369689193152	1.58077037354348	1.59369726339783	1.60354825031359	1.84053789982174	1.75962894777065	1.52157031522283	1.93777896595978	1.41727080666631	1.31408094250978	1.38585712392228	1.31814769836848	1.64930542227554	1.94077445325326	1.69563599075326	1.22792645005054	1.99512678275435	1.53906945360163	1.6807727154	1.0517382773087	1.96400259946739
ABCF2	-0.864222481363043	-0.662045015384783	-0.619376513680435	-0.850809571456522	-0.561234137488044	-0.607496946928261	-0.955866266692391	-0.781099691870652	-0.479850811703261	-0.597112275240217	-0.724858160119565	-1.04749149382609	-0.521995816632609	-0.697244002682609	-0.69931558553587	-0.735202872586956	-0.832828925992391	-0.564995626644565	-0.301918022316304	-0.720029665028261	-0.697917021879348	-0.850422629119565	-0.463915410622826	-0.45797885166413	-0.767125436761957	-0.50884059773913	-0.705233596931522	-0.692033422140217	-0.758616395	-0.405571343366304	-1.01077292927174	-0.872260317638043	-1.17137856647717	-0.271159130779348	-0.772166172555435	-0.751128953327174	-0.878556279679348	-0.706843449193478	-0.895821620481522	-0.819643159290217	-0.730084297376087	-0.532477312611957	-0.697244002682609	-0.781099691870652	-0.625648444321739	-0.414842785180435	-0.627232981521739	-0.990365387948913	-0.765580928666304
ABCF3	-0.0823952358423913	0.440946646093478	0.324938488407609	-0.126530979311414	0.410780232892391	0.0264503238630435	-0.14301004648913	0.00334489973913044	0.0643779457755429	0.228722578522283	0.365724215468478	-0.053079767976087	0.328287953608696	0.0862130431847826	0.343674879565217	0.192703497276087	0.0924347123706522	0.0381419236657603	0.085002230101087	-0.0105687554222826	0.169237705308696	0.139164384538587	0.500954287244565	-0.0325422583402174	0.405146824570109	0.525935587642391	0.871054820133151	0.323830888811413	0.159107204453261	0.209451202885869	0.161857289305435	0.0524612798869565	0.547118716731522	0.448517571087499	0.128198945892935	0.48765719221087	-0.255956446751087	0.319880151558696	-0.0155896581086957	-0.181495995016848	-0.01019095098913	0.427685587203261	0.223154734666304	0.0255106467369569	0.376128871155435	0.637024872652174	-0.054873324561413	-0.157370502303261	0.296252179228261
ABCG1	1.61159351956848	0.692803035880435	0.606723154096739	0.463794714658696	0.421805227223913	0.827748396030435	0.444995158115217	0.277386040480435	0.355527060669565	0.639363410886956	-0.357457448207609	0.738710601531522	0.370090944307609	-0.279512405475	-0.66573617781087	0.424475577051087	0.73668449798913	0.303594695804348	-0.000207883584782609	1.2019303650587	0.618441885927174	0.793864091405435	0.193612743701087	-0.0182698898880435	0.586270110598913	0.994605492792391	1.50511283230543	1.89441706778913	1.52279962229348	0.942177635144565	2.14469302175761	1.58668255054348	0.969188078396739	-0.177260100552174	0.918819107818478	1.04014518412935	1.24686763503478	0.726917846306522	1.08332189905652	0.743989241444565	2.06469668444239	1.02120557110109	1.4050636146663	1.80873680942065	0.219603831159783	0.858920829617391	-0.0515663067956522	0.981087455726087	1.40013350951413
ABCG2	-2.0957265871087	-2.29167830986141	-2.67252597598478	-2.3102245079462	-3.48267410017717	-1.60682131212935	-1.13991310792283	-2.20180805764783	-0.953117971103261	-1.1786610844663	-0.910937676333696	-1.28480106584891	-0.599362177063587	-1.74697476464565	-0.901175524270653	-1.87941980355326	-2.81865319461033	-1.64895999904076	-0.278491145082065	-2.25201829267065	-1.84447486685543	-1.64895999904076	-3.98479514572446	1.00647714673967	1.26822288177337	-1.6132113028163	-1.44390466016576	-1.60503163554946	1.16014858860543	-1.76743420953804	-0.0733409556130435	-1.83257671963478	0.748380802855435	1.01452771099348	-2.70387306454348	-0.25936457428913	-1.55635017688587	-2.60240700528152	-2.57327137261087	-3.7906062726462	-3.40474162187174	-1.45079658175109	-2.60809556144239	0.934179932921739	-3.13043539434728	-2.43391560866576	0.932340624140761	1.35483796154783	-2.12318702879783
ABCG4	-5.02464366886304	-4.66298328365326	-4.22324433825761	-3.65482044460761	-4.45919796411957	-3.32751498298261	-3.67575786805652	-3.33704866498152	-4.03974337486902	-3.65905984366848	-3.31058614251413	-3.42155468587391	-3.87981888768804	-3.70336930823152	-4.08544387065326	-3.23096848931902	-3.4341701673337	-4.15175818296033	-3.70357032298152	-3.77469295651739	-4.81472565393696	-3.60102733342609	-3.78064951087337	-3.91361473043804	-4.31334491919348	-3.92195539072283	-4.08738105486848	-3.58852532842391	-3.50843395909783	-3.68997131655435	-3.91919001735217	-3.27399724456522	-3.62178565579022	-3.53612502057989	-4.40472832246304	-3.03424341675326	-3.98346360182935	-3.61516477063044	-3.36572236594239	-4.11805813060217	-4.0870607336913	-3.71837051902826	-2.97213756005054	-3.48084351915109	-4.11733667211304	-4.21255877354348	-3.91064485925054	-3.63740666899783	-3.63624547690326
ABCG5	-5.72871351448913	-5.09612960040544	-4.42481958174456	-5.04559789053044	-4.54936691913424	-4.96276504528587	-4.8186412916663	-4.9712083242837	-4.65938264432065	-5.52035734601413	-4.68201267126522	-5.15569290657935	-5.25438658281848	-5.14414688018478	-4.999498757425	-5.17962282970217	-4.79748038792935	-4.87692269323913	-4.99619623766793	-5.14640515640435	-4.53764526034837	-5.12006624818043	-5.03650692753696	-5.44573162862283	-4.89725888224674	-4.56755828045978	-5.83063483876848	-4.93319684782609	-5.27994831159783	-5.04000428286196	-5.13410603260435	-4.42675751810543	-4.4402771796913	-4.59227590158261	-4.40472832246304	-5.4758978297087	-4.50981931702065	-5.28822519793859	-4.5864034353	-4.7979332159625	-5.43708600996359	-4.75869489932283	-4.98342533966956	-5.06754738042717	-4.74701987591033	-4.57355927481848	-5.0503546030038	-4.2263266570913	-4.98554043098207
ABCG8	-4.06820401397717	-4.18273719294022	-4.74590112771739	-3.77956111221413	-4.22897848731522	-4.1294832933788	-4.38647382789891	-4.44372478485054	-5.04746678067011	-4.65583817270978	-4.68201267126522	-4.59288439675109	-5.32626037681522	-5.01714220985109	-4.56148602847826	-5.17962282970217	-5.20562633246196	-4.65091802019239	-4.22483405188967	-4.65811201285217	-5.01449944409457	-4.78717967392065	-4.83902176916739	-4.93876149365543	-3.92425593478587	-3.55522388739457	-4.08738105486848	-4.93319684782609	-4.72020937394565	-4.06704294928587	-3.07780321701739	-4.56775283966685	-4.4402771796913	-4.59227590158261	-4.263784875	-4.77614018788152	-4.39627733488043	-4.11611075724728	-4.66098832000978	-4.95649791667065	-4.545181028075	-3.63333915022446	-4.11054915168967	-3.48084351915109	-4.28166122956522	-5.17291242390217	-3.60615130294565	-5.1298009389163	-4.16067438405543
ABHD1	-4.56493355796739	-4.1397270054413	-4.45891876630109	-4.02390667573587	-3.77888689674674	-3.43429984282391	-4.33960761206739	-3.65808612147717	-4.02106004709783	-4.04921703622935	-3.93045115037174	-3.80379599638152	-4.11968076448478	-3.78956216667717	-3.73969714619239	-3.86992454438804	-4.10894380797065	-3.35345303814022	-4.09875331293804	-4.27724051449348	-3.59797888768804	-4.03144721662609	-4.38062503259457	-4.12726783514891	-4.27297856341304	-3.88223573429674	-3.4557026262913	-3.93855946920326	-4.12682054892065	-4.0128012626913	-4.01994459055761	-4.11441349276087	-3.53315403986196	-3.39084875285109	-4.07238811593804	-3.18138204076522	-3.9529633731913	-3.89841097826196	-4.2688058152163	-4.05985649022065	-3.91361473043804	-3.74187757608696	-4.32818875025326	-3.80768152139239	-4.07071762758804	-3.65219383274348	-3.85260426344565	-4.472446309775	-3.8175281746413
ABHD10	0.805020548127174	0.510143735679348	0.709579196359783	1.11898103235	1.17409532955761	0.421805227223913	0.492539887884783	0.529481330863043	0.693677898966304	0.803150174443478	0.654646731008696	0.722327317633696	0.133086494322826	1.00514646947174	0.660450483461957	0.774199217107609	0.900439004605435	0.563201085498913	0.622815679981522	0.751475748605435	0.371418472327174	0.594328508372826	0.516142232934783	0.5979108438	1.44294611020326	0.599605756366304	0.909480263771739	0.920809375808696	1.21827685787717	0.758456282869565	0.603995162373913	0.752057047957609	0.752057047957609	-0.308948399908696	1.14714700566304	-0.209215757776087	0.913723750173913	1.57497761414565	1.39745950707065	1.0857302751413	0.860077202509783	0.714148243442391	0.533442820471739	0.520020035584783	0.992884032069565	0.295742722978261	0.712787825920652	1.11622103359348	0.329170020108696
ABHD11	-1.99070511295	-2.64690332809348	-1.92289536598261	-1.97235446135109	-2.18312038908587	-1.69581130602935	-1.99723695155217	-2.00510931911957	-2.22552264055435	-2.31354113007174	-1.97146904856848	-1.99156313079348	-1.90059110587174	-2.2796327265837	-2.04166061375543	-1.94559834735109	-1.91240292693478	-1.8469467841413	-1.69796908741196	-2.07812071663478	-2.10341652288804	-1.81351331339348	-1.77592823946087	-2.41814878357935	-2.10599148967174	-2.18939180341739	-2.39758254950652	-2.51042128420217	-2.73212770600326	-1.78674956264457	-1.907884505725	-2.12189481540217	-1.9956692641163	-2.0007480807413	-2.26476648514674	-1.90565474820978	-1.96085067491304	-2.77305928687935	-2.18685576808261	-2.21976791720435	-2.08778050382065	-2.11714249749239	-1.66547258975	-1.74455862845978	-1.9806802464663	-2.20346505932826	-2.20758031522826	-2.22721157065761	-2.14269851264565
ABHD12	-0.967914875653261	-1.09013620615978	-0.661312758061957	-1.15210074545652	-1.0144314721	-1.19299525105217	-1.74250407860761	-1.19299525105217	-1.13256217852717	-0.72055876521087	-1.36811937578043	-0.844407783490217	-1.3767998233837	-1.02686473617717	-1.40786813631196	-0.792023258497826	-0.748297411682609	-1.26237978101413	-1.05878029015978	-1.07499727962065	-0.561623145225	-1.42996037135761	-0.415180009415217	-0.919203714846739	-0.807330640906522	-1.05836729690978	-0.86079408266087	-1.34967490742826	-1.16252992854674	-0.999425698875	-0.804863364596739	-1.26985629741848	-0.918760595270652	-0.906719202591304	-0.984119329986957	-0.391119974380435	-0.896688790661957	-0.982216105254348	-1.4245903079163	-1.19488451480652	-0.784761609518478	-0.719277935640217	-1.47287872401413	-1.03536110217826	-0.942971558786956	-1.3057619923913	-0.804024200759783	-1.01277727917065	-1.18163856054457
ABHD13	-1.14054811444022	-1.17415129059565	-1.60031145153261	-1.78296584009457	-0.474169592765217	-1.48476723016957	-1.3930513388587	-1.35695388713152	-1.86480434496304	-0.665001003913044	-1.86228312228913	-0.81706397346087	-2.62887679171087	-1.79586346753261	-0.868326005423913	-1.47085247345543	-0.785159133438043	-1.21429958950652	-2.21071982916739	-1.08846899927391	-1.45605631372609	-1.15974141980435	-2.09160954403587	-1.11750629654348	-2.83651850922391	-2.5215055581413	-0.788706882894565	-1.00472316605326	-0.50414030106413	-1.919049333525	-1.41047749865217	-1.40543564334891	-1.47165938165	-2.02014957034239	-1.538266153325	-3.56991159939565	-0.534188133247826	-0.537248816579348	-0.202048805659783	-0.341126954122826	-1.21756162902283	-1.68389064255217	-1.69376692925543	-1.32398415693043	-1.52421210914783	-2.41320022553587	-1.66500655542609	-0.612293288108696	-1.60953867398152
ABHD14B	2.27564022127228	2.60895049673913	2.61781611826902	2.65538760654674	2.42379435786739	2.3965442583337	2.49249633785054	2.82821772119619	2.84606032794837	2.20644399366033	2.31374514404022	2.19483769746413	2.81072460040652	2.82179576764348	2.37566220000217	2.6494838288663	2.78909450271304	2.5025827412	2.56284965161902	2.59414125619185	2.97899029564891	2.07433574304022	2.93743837117717	2.32028763094022	2.38994975724674	2.48901469793152	1.68485422504185	2.02074736825163	2.20337605132283	2.65591146486739	1.76178454819348	1.85182795212391	2.62359451993152	2.18717343713152	1.65727924285543	2.92914818198261	1.54251780427935	2.27520995975109	2.0084322726337	2.13085809147391	2.52538020858533	2.41537676818804	1.87456909013913	2.35233589686848	2.73149995349348	2.73865586231957	2.15708204811087	1.39915022518261	2.32389289219185
ABHD15	-0.0921600222717391	0.347023156413043	0.340955007341304	-0.579512675177174	-0.512789859440217	-0.0748562284239135	-0.823619398604347	-0.345788201374457	-0.00359720853532555	-0.262157045316304	-0.431352020405434	-0.384889478403804	-0.580297074193478	-0.141352527605435	-0.315674426082609	-0.0457597919217391	-0.0916598780315217	-0.629128905392391	0.353859973841304	-0.275566677888043	-0.290687037249457	-0.809084681463587	-0.0428742164016304	-1.18643854384565	-1.00232851052717	-0.361930023251087	0.022035549273913	-0.561428641356521	-0.292906870602174	-0.940667220073913	-1.24334186351467	-0.545700212905435	-0.108561654891304	-0.651478295977174	-1.00897972449457	-0.150848255627717	-0.838370721747283	-0.511972393270652	-1.36792754533587	-0.996165117819022	-1.08440897857065	-0.343440707900543	-1.16271136609837	-0.744929024698913	-0.439197457413587	-0.510529122188587	-0.833219072634783	-1.22674474860109	-0.546649555623369
ABHD16A	0.0554395095152174	-0.157621271826087	-0.255772421215217	-0.243652280218478	-0.188714935272826	-0.224732187029348	-0.218537252067391	-0.197707224138043	-0.277325091740217	-0.19621465886087	0.0185915037173913	-0.0295495200195652	0.0260472568195652	-0.60358238623587	-0.0765734829554348	-0.0371111518195652	0.0465569330282609	-0.270747735970652	0.0339702809782609	-0.108961498504348	-0.228061366431522	-0.0640578081663044	0.290331893304348	-0.244039646267391	-0.433858903992391	-0.096881522223913	0.402682274591304	-0.0742272582097826	-0.50884059773913	-0.396331635191304	0.0309526791369565	-0.108961498504348	0.0014305163	0.0253732480195652	-0.310712712688043	-0.079747542198913	-0.271159130779348	-0.365775712583696	-0.650351888401087	-0.45671344281413	-0.0823952358423913	-0.0496543185228261	-0.0661370283260869	0.0370735932771739	-0.431112357928261	0.0687312675	0.11216211106413	-0.0397756322586957	0.0406020082326087
ABHD16B	-4.1663187443962	-3.0085545913	-3.3721886060288	-3.0783704270538	-3.53359963443044	-2.88163957047174	-2.75359028250544	-2.90076252138804	-3.25414742535543	-2.9086889931163	-2.91725580926685	-3.6225481531413	-3.12244629105435	-2.96793924783696	-3.45424960921739	-3.17264893062283	-3.22349514462935	-2.58863354305	-2.79690436314783	-3.15981987137228	-2.76394488315	-2.55390463787391	-2.93062342149022	-3.37719420956467	-3.03930075959457	-3.00515767540435	-3.40427005071957	-2.98419585941196	-2.9740276300538	-3.58566099241141	-3.07780321701739	-3.27399724456522	-2.63429443539022	-2.61994520506522	-2.4803269325837	-3.64969538330761	-2.77704156456522	-3.11178324326848	-3.06849563151848	-2.94603740697717	-2.64799632648587	-3.127452668225	-2.97213756005054	-3.02884444456902	-3.47099065579348	-2.8586710899087	-2.95147341104783	-3.40061889175489	-2.75359028250544
ABHD17A	0.187192351936413	0.356705644917935	0.433330064336957	0.0399724744309788	0.459597611901631	0.250269960510327	0.359715082782609	0.173645553630435	0.522325610953261	0.498801502652174	0.59171907163587	0.14706627306087	0.297554282929891	0.347454672919565	0.575669225144022	0.494006975638043	0.9754773914875	0.199908065136957	0.71827049693913	-0.0219998192255439	0.201991774466304	0.293105437719566	0.837756729108696	-0.67666104983913	-0.529040624957609	-0.139448294644022	-0.895821620481522	-1.01633494720543	-0.752503289269565	-0.368956417896739	-0.260215923627174	-0.644817825801087	-0.792271868239674	-0.651478295977174	-0.755082366779348	-0.125284202992391	-0.970714143241304	-0.678880134018478	-0.997481874009239	-0.969701559629892	-0.361290767800543	-0.430497641167391	-0.12948478855	0.145743736048207	-0.164558631872825	-0.150463879994021	-0.311452266657609	-0.725335707291304	-0.456046933521739
ABHD17B	-2.1996344435837	-2.15259127301196	-1.57738578175109	-1.36548738135109	-2.2504769411837	-1.86641590071522	-1.56092182040326	-1.86521312110761	-1.88082124450652	-1.62064382403043	-1.549988575225	-1.33624407596848	-1.55279154515217	-1.31354718740543	-1.87457880623587	-1.5400127568837	-1.92852858173913	-1.549988575225	-1.48656239463478	-1.30536911595	-1.82153365632283	-1.17602295035435	-1.85602272708804	-1.89784147881413	-2.05441815759674	-2.65048581495217	-1.55528174678261	-1.73701978462826	-1.59785270000978	-1.89326882386413	-0.982809686873913	-1.18332544319565	-2.01185304348587	-1.45132200250543	-1.68211522482391	-2.17060170216413	-1.22586155638804	-1.24627756759891	-1.81210373853261	-1.60522182161957	-1.10519962340217	-1.4548069326087	-1.51119164098696	-1.95471784109783	-1.42996037135761	-1.91467213138587	-1.68517454408913	-1.18774442427826	-1.85318788480978
ABHD17C	-3.69140419643152	-3.42292471569511	-2.9312911268163	-3.71507117047989	-3.48267410017717	-3.48173419134076	-2.91830640133315	-4.9712083242837	-2.71637087633424	-3.07470622125	-2.48612733617609	-2.78802453239348	-3.32734838645815	-3.91780095379022	-3.01459365737337	-3.28856099906196	-2.56826637461902	-3.83423990243804	-2.75928036654565	-2.74706573099348	-2.96426705672663	-3.15242409112174	-2.90096610054837	-1.82608976478152	-3.60138793478641	-1.88098429068315	-1.62335664034348	-1.82336079709348	-2.43157892084239	-2.22991984967391	-3.2657563715087	-1.89399469359402	-5.18524138984511	-1.77877819111413	-2.56957185691141	-3.52935321579239	-1.78231360411902	-3.17725310300652	-2.97235564334022	-2.15209729700978	-2.4772699610587	-1.48781615320978	-3.15959883241957	-3.77011500272065	-1.92715937026087	-3.7476821358663	-2.07033354735543	-1.71571141331522	-1.11529054765543
ABHD2	1.30222576737391	1.11999032756196	1.08820077790217	0.88970058238913	0.0624160671228261	1.47204436325109	1.24074588742065	0.654183455282609	0.73219830246413	0.674824999486957	1.11898103235	1.14141817705326	1.14304899979348	0.537988570084783	0.963159544453261	1.4390700787337	0.692803035880435	1.33071145533043	0.903806440498913	1.13682630634783	0.712353892290217	1.6551071955	0.691771473369565	1.25804003898261	0.0964366536565217	1.31679977147391	0.828274531061956	1.26207913005435	0.846252214558696	1.26797885493043	1.87925451565543	1.52535593292391	0.875960860675	1.53451267986739	1.20290990926087	1.12327561706522	1.47442179641739	0.53112600373587	0.662226329101087	1.04382205155	1.68927008986304	1.66471235547174	1.09605435543043	1.15786323369565	0.886688156159783	1.23238003187717	1.1403037336413	0.850704942542391	1.57074619764239
ABHD3	2.34860525168261	2.83814950551522	2.31322488591304	2.15379699436848	2.89006439926848	2.63520673731848	2.94820359419457	2.72906398913804	2.48856180869674	3.20811372780326	2.2105724985125	3.26956044076141	1.84740106163587	2.56565598167717	2.38521771515217	3.19381449274294	2.62252687010761	2.84417969204022	1.45727495332935	2.80705278306413	2.54636565941304	2.62454084239457	2.45765350643152	2.98808952982228	2.20691698732174	2.25130146066739	3.09438304166304	2.55424861855435	3.48305711757935	1.54070662089783	2.74408235710652	2.69624429749619	2.36844482542717	2.16476131666739	3.04826445036522	2.08409060705761	3.22667198460489	2.94419843221304	3.65212319293478	3.05373076359783	2.49295727760217	2.59046087900109	2.58394426003804	3.19773831521739	2.53533527790435	1.68044613750326	2.46016205362283	3.02020613354783	2.84291788282935
ABHD4	-0.643136235297826	-0.576416821268478	-0.478456968605435	-0.521995816632609	-1.7515765173413	-0.61715690178587	-0.48200872185	-0.913395098207609	-1.01031843404348	-0.69479586726087	-0.552602123	-1.15497786226413	-0.39237029763913	-1.31312511611413	-0.012511663248913	-0.350922810697826	-0.418772081009783	-0.757004223620652	-0.604027658944565	-0.884947865796739	-0.200829911495652	0.228985184504348	-0.697917021879348	-0.0346339630684783	-0.415180009415217	0.30698107326087	0.419695209918478	-0.0491337620152174	-0.699780773803261	-0.267313812066304	0.538755025109783	-0.210090049043478	-0.220484002796739	0.46671542355	-0.131670925896739	0.14903914838913	-0.302677814104348	-0.743742024122826	-0.618345428981522	-0.307264686604348	-0.0711273503684783	0.51723364318587	0.53197419973587	-0.079747542198913	-0.381651709093478	0.537182923402174	-0.0756843643880435	0.168430658867391	0.179585836203261
ABHD5	0.907652876230435	0.70318815261087	0.450273733130435	0.355527060669565	-0.439785503109783	0.70252953898913	0.755006110919565	0.0253732480195652	-0.526645088786956	0.230613512311957	0.509591638607609	0.752057047957609	0.306176966886957	-0.344382925107609	0.477312623648913	-0.0523086961521739	0.18432293451087	0.687525701752174	-0.162906391665217	0.439478011573913	0.315746659340217	1.03703365411522	-0.180146789632609	0.14014183763913	0.535222200332609	0.821008194571739	0.763383362905435	1.27360415615978	0.804048787279348	0.713220037830435	1.74725430396739	0.719181248223913	0.155246266423913	0.588966693432609	1.12921964880109	0.336362754102174	1.27875021611196	0.381075863682609	0.673872556031522	0.828274531061956	1.4101888635837	1.26797885493043	1.20290990926087	0.930567623068478	0.00586731191086957	0.829846501771739	0.173645553630435	1.0574734088587	0.900899938181522
ABHD6	-1.28500567930543	-1.47248994412717	-1.33009579766087	-1.48439808693913	-1.42909312193043	-1.63058259656522	-1.62194661686196	-1.30058399988696	-1.13850314072826	-1.10023718597283	-1.4370036701837	-1.38798116271413	-1.79370318666957	-1.74176913575761	-1.75201739194457	-1.51366800770326	-1.58791100525326	-1.54921612485217	-1.0416096836837	-1.59957082908587	-1.49647498678696	-1.46562260135978	-1.16289280365	-1.84608712533261	-2.05825367476957	-1.3017912347337	-1.79328087023261	-1.29738994644783	-1.74787223518913	-1.81266052888696	-2.04465213106522	-1.55164029078587	-1.8097604551087	-1.6132113028163	-1.52021817807717	-1.8071220863837	-1.46233745529022	-1.6123367976413	-1.64913323337391	-1.89501915899891	-1.3581301001163	-1.58791100525326	-1.55856489659565	-1.4076348928163	-1.45449044539891	-1.67519353131957	-1.78760748997174	-1.85194583689783	-1.68887710388478
ABHD8	-2.12586276190543	-2.44044594493152	-2.53111180918261	-3.04420809112554	-2.10201861381196	-2.55307900072935	-2.4410428895038	-2.24535115475761	-2.1070016506212	-2.39798805514457	-2.76611571496739	-1.95643264949239	-2.43157892084239	-2.48633763211141	-2.20245126944239	-2.56913781817935	-1.9464099636087	-2.21652124072065	-2.28853371505761	-2.30939313724565	-2.12725928177609	-2.66295143577174	-2.6502720795288	-3.00675731341087	-2.52271145832717	-2.73399336195326	-3.00878975546033	-2.63903255950054	-3.27667102537717	-2.7199526550587	-2.7417405628212	-2.71890971820326	-2.30688685564348	-2.67745645146087	-2.80223228945978	-2.22097850910272	-2.68214870492391	-2.69768261756522	-3.25744784684783	-2.53735915095761	-2.73249320660435	-2.48105336441304	-2.1758066212913	-1.93105553452283	-2.42422909518043	-2.38349000184402	-2.50520661383913	-2.75089372937283	-2.54108650273696
ABI1	-0.025319848148913	-0.12578499256087	-0.810421756061957	-0.478058732771739	-0.544870902867391	-0.142370377665217	0.101149794072826	-0.368638844282609	-0.0892775605065217	-0.390059427366304	-0.211417276223913	0.0134007692804348	-0.507882982676087	-0.279113254543478	-0.721350178226087	-0.523353482611956	-0.225502372754348	-0.391520143459783	-0.610938971015217	-0.231034967711957	-0.509237930688043	-0.208009302473913	-0.730497955261956	0.0215969458543478	-0.492588183592391	-0.346890737555435	0.00373270502173913	-0.00176964137065217	-0.0551150986663043	-0.187477058294565	-0.0955953605217391	0.181143732342391	-0.10564685911087	-0.308555709952174	0.25345927278913	-0.263605387265217	0.404521346805435	-0.0166643466956522	-0.0523086961521739	0.126578634620652	0.0737997235923913	-0.331885180384783	0.174064163369565	-0.329852847732609	-0.243124789413043	-0.395476070378261	0.126111870536957	0.464650032458696	-0.0859077292054348
ABI2	-1.84136860911739	-1.89824527584022	-1.91722239248043	-1.7750987812663	-1.83525381848152	-1.92438302325652	-1.90291765689783	-1.82561406428478	-1.64175377990109	-1.8071220863837	-1.63058259656522	-1.79200578902826	-1.55207775115761	-1.46562260135978	-2.08307424367283	-1.77683376791522	-2.12160107468043	-1.87457880623587	-1.77877819111413	-1.67519353131957	-1.97369543424565	-2.00720448348152	-1.87183327805217	-1.68264646030435	-1.41645765505978	-1.43844249397935	-1.82697084923587	-1.69839508235761	-1.8697960271087	-1.67978907165652	-1.73056125121522	-1.87025577091522	-2.19459983164348	-2.00304557304348	-1.55727614518913	-1.99200852427935	-1.93426916909022	-1.51534603744891	-1.5504066999337	-1.66333480576848	-1.49087544084565	-1.77429195237609	-2.03563710284674	-2.34354809755543	-1.20914708111087	-1.84787991248804	-1.56807519206522	-2.18556234071739	-1.7750987812663
ABI3	1.81754722738261	1.64972162644239	1.88544177662283	1.56950960573587	0.812316978699456	1.47732862782989	1.34289173117391	1.34576975007609	1.95483770290543	1.76557241321739	1.67927383003696	1.1851658186413	1.17713741406522	1.43591393826957	1.37030389711522	1.44917046911196	1.97262226976467	1.61259101505	2.48385060971848	1.65618650396848	1.59661008827011	1.35925246385815	2.12011352885978	0.644286498957609	1.45033839683804	1.79060841608859	1.2649114714163	0.804048787279348	1.03922876720326	0.782529413137501	1.36380374764185	1.11466912544239	1.03768150434783	1.72914084832283	0.716048517229891	2.03177237140652	0.465708721253804	0.609396221601087	0.996392195144566	0.922080338594565	1.19219995207989	1.2593757716163	1.5086848745837	1.44164474343424	2.02689533474239	1.67076754630435	0.668679832416304	0.685063689555435	1.31339634433207
ABI3BP	-5.46258758694565	-5.26834360714457	-5.55320329347609	-5.45764815760109	-5.51438224637717	-5.55859464673478	-5.64595831883913	-5.4623198206413	-4.86383152081522	-5.64595831883913	-5.52693390398913	-5.3178757019962	-5.59292997282609	-5.62667757246413	-5.36641309510652	-5.09022515035543	-5.4039275181163	-5.57873737317391	-5.40039428984946	-5.68704801177391	-5.36615458332935	-5.58106348912283	-5.5156461503663	-5.33634945289891	-5.4775495760837	-5.49758958061576	-5.05126957246739	-5.05051281599348	-5.49923355072065	-5.29067843025652	-5.61766546738696	-5.51113474818478	-4.58011554030815	-5.53733508515217	-5.57064214129891	-5.55968481703261	-5.49336503622826	-5.38511394732935	-5.36816188587826	-5.19545385844185	-5.63469148550543	-5.62587440942065	-5.48568164853587	-5.3658988685288	-5.503440036225	-5.29067843025652	-4.91261850448533	-5.25673651328261	-5.56400749404783
ABL1	-0.729630032652174	-0.589264562945652	-0.758848067009783	-0.278491145082065	-1.15955636398043	-0.583360813438043	-0.684112337269565	-0.795324390976087	-0.285387956627717	-0.512347624883696	-0.406560880367391	-0.941816221603261	-0.646756846523913	-0.390059427366304	-0.546649555623369	-0.478456968605435	-0.429223736411413	-0.462751779128261	-0.190375689597826	-0.40103835795	-0.332667878644565	-0.571877574020652	0.150425644119565	-0.753588889055435	-1.1984779137663	-0.589264562945652	-0.515883280795652	-1.1450107542538	-0.857331860797826	-0.81776146723587	-1.13560646322935	-0.501596307206522	-1.43537602336739	-0.639412957141304	-1.00897972449457	-0.9421829991	-1.08502000814837	-0.902407733552174	-1.4301327267962	-1.25920333031196	-0.671108901394565	-0.657772602456522	-0.975683022852173	-1.21950617320489	-0.813945289771739	-1.01536189045435	-0.922981674413043	-1.20087502735109	-1.38092646877609
ABL2	-0.883357829656522	-0.702279212482609	-0.0461523393804348	-0.534188133247826	-1.02273547955	-0.21056050731413	-0.337357178993478	-0.604393405167391	-0.43274619125	-0.843167137682609	-0.524147964861956	-0.622970663833696	-0.3578197252	-0.769221313515217	-0.885375989148913	-0.703364198561957	-1.14784141445978	-1.11129342574674	-0.6549433674	-0.795887706608696	-0.819643159290217	-0.438529259256522	-1.00847290246848	-0.0916598780315217	-0.620515655709783	-0.217673337379348	-0.669765792138043	-0.737763978203261	-0.46848437576087	-0.290862393191304	-0.32644061943587	-0.123628485794565	-0.779048340806522	-0.52015497605	-0.353956302704348	-0.674948526811956	-0.402696651703261	-0.488797604276087	-0.677187302934783	-0.713579167794565	-0.161595965370652	-0.606073597686957	-0.884947865796739	-0.80964183133587	-0.462751779128261	-0.380519658527174	-0.28640482376087	-0.520977697538043	-0.216892784048913
ABLIM1	3.55523257245652	3.87402372101413	3.81466584781739	4.14964851087717	3.85770972826087	3.87402372101413	3.40494163079402	3.93698565125978	4.07963852794891	3.58077552898587	3.63603645472065	3.7026577916663	3.90210418224674	4.13782357945652	3.08857186853043	3.40954550362391	2.61423000724022	3.50616436594674	3.46392346195543	3.89312257970652	3.91975978985435	2.86720432646304	3.47150592753696	3.39638285325761	3.21033040371957	2.9308442906163	2.30445887390978	3.03917411520978	3.40593347282283	3.75528997752283	2.68601097798913	2.90730631973587	2.63751186957174	3.25389808153261	2.56565598167717	2.97452779322283	2.46105645833696	3.61288838043913	3.18152607971413	3.32749741811196	3.61288838043913	3.46584691485109	2.41682127460217	2.6899410054413	3.79829632608043	2.95039318116848	3.27522845380109	2.24480495275	2.63628555045978
ABLIM2	-3.33128641577174	-3.73238372800978	-3.66759976522065	-3.47621883840978	-3.31402332065217	-3.70727551448478	-3.74817586775652	-3.45012199457935	-3.72914766097065	-3.77232395342391	-3.4740106527413	-3.59562256038696	-3.56537586835978	-3.78697743115978	-3.79454994926739	-3.77154410868804	-3.69873567131522	-3.64882868297717	-3.26326854601087	-3.86017184238804	-3.44201995109457	-3.78155866484022	-3.32991072282935	-3.64577230434783	-3.63243036322826	-3.49030271454348	-3.63459783151522	-3.11587126852174	-3.31402332065217	-3.52841911810109	-3.5537883309163	-3.56669351940978	-3.28027664220652	-3.28064713366196	-3.2500501195663	-3.35928469903587	-3.57355361671848	-3.67575786805652	-3.58503973913043	-3.63315458125652	-3.5052190806163	-3.57841751992826	-3.48658561981304	-3.81874702355543	-3.48538181194022	-3.32460571868587	-3.68420953623261	-3.809135812425	-3.40346285870326
ABLIM3	-0.986221186357609	-0.309179697348912	-0.663713793759783	0.222121703100543	-2.63445552644348	-1.11726491358478	-1.02292464004239	-1.02819067627935	-1.150016733475	-0.894371023467391	-0.444484566541304	-0.713579167794565	0.364723571197826	-1.03317840310543	-1.05563385136576	-0.172191308564674	-0.568758399769565	0.731135895111957	-0.266559439188043	-2.09761049926739	-1.04652257905489	-0.303331000328805	-0.46848437576087	0.48765719221087	-1.42887915208533	-0.51560869818587	-1.72413993407391	-1.41047749865217	-1.09226224829293	-0.312691905675544	-0.344382925107609	-1.98253053981522	-0.857331860797826	0.137312583315217	-0.399685260559783	0.254314338455435	-0.50414030106413	-1.6212898347125	-2.00654237684783	-3.5145120308087	0.336991499915217	-0.0771740499054344	-1.73399082407391	0.0821236873076087	-1.02686473617717	-1.03249239239565	0.481494866006522	-0.501596307206522	-1.83547497101793
ABO	-2.26661385195978	-1.77429195237609	-2.19723382704783	-1.89097755549565	-2.59452029909239	-2.31090472140978	-2.25382976548804	-1.84105471093478	-1.95397617372174	-2.52346683152065	-1.84787991248804	-2.75693103309565	-1.78845506168587	-2.23643781301522	-2.30077451627174	-2.37949701223261	-2.52927297326196	-2.16180458539783	-1.9892500273087	-2.61635149592717	-2.87472084601739	-2.10083320834348	-2.25924337097391	-2.56370945434783	-2.65048581495217	-2.44026397263261	-2.41249632588043	-2.5626950410837	-2.73798815380761	-2.56565954757935	-2.05067176120543	-2.5010845612462	-1.99723695155217	-2.89541221921304	-2.02792655851739	-2.06622490062935	-2.36059436082989	-2.30649998285652	-1.96350980092065	-2.88265045190326	-2.46221021068804	-2.38484748745272	-2.21753537758804	-1.78617959908261	-2.48450681076576	-2.63015134940217	-2.55307900072935	-2.29648998768478	-2.35683263987065
ABR	0.352913780290217	0.00373270502173913	0.188878981916304	0.236430794895652	-0.54885716913587	-0.0806802769315217	-0.132912576988043	-0.320090334975	-0.194995299346739	0.01668073175	0.0278225639119565	0.0433467914173913	0.018054067301087	-0.55737131528913	0.0915691856597826	0.0720846467097826	-0.060214743148913	0.040213572076087	0.304069653933696	-0.359540535895652	0.193087711770652	0.458189580273913	0.0134007692804348	0.00101006497282609	-0.403785666308696	0.429444262903261	-0.383546171101087	0.334153467079348	-0.523353482611956	-0.363274132076087	0.25249621423587	0.30320102888913	-0.554298564815217	0.18432293451087	-0.15104297961087	-0.400153431922826	-0.142810041533696	-0.339488649419565	-0.619376513680435	-0.39279263061413	0.0301057065695652	0.132738988075	0.476516370475	0.10154614285	-0.0901085600967391	0.219603831159783	0.0524612798869565	0.00499007644673913	0.0554395095152174
ABRA	-3.7476821358663	-4.29604537577554	-3.99176409420217	-3.80588136826413	-3.90392371920652	-4.5273327615163	-4.27440487681196	-4.0798641050663	-4.25217147620326	-3.77513534704891	-4.33215922137283	-4.17141765398913	-4.12001597826087	-4.14821064726087	-4.42388674999674	-4.50797986381467	-4.30584441123152	-4.21287046014348	-4.06833867572174	-4.13225989827935	-4.08662592029348	-3.94844599818913	-4.37730562007935	-3.96904923938913	-3.63635346467283	-3.97459757788913	-4.0279582108712	-3.79454994926739	-4.13572328984837	-4.11665130344348	-3.81602512137283	-3.98046285508152	-3.54221842436359	-3.93730867029348	-3.57650426775761	-3.34425597593043	-4.32650582544511	-3.6761987454337	-4.09007937889674	-3.93076992119457	-4.15777109162283	-4.07855418477174	-4.60678747749565	-4.01896360688696	-4.09175204658913	-3.34351144112935	-3.69214922898152	-3.94527916888152	-3.8434347463837
ABRACL	4.55620684782609	4.43760269855109	4.38169093478261	4.21878028179674	4.54193291847717	3.97741388587391	4.01554322100652	4.22508064710109	4.16643353002174	4.70480018115978	3.93174583824565	4.32731068476413	4.09281247282609	4.32439359420326	3.96064396467717	4.17223633669022	4.39331345107609	4.42646297102174	4.01554322100652	4.40486619021413	4.03304999275435	3.66179548912283	4.31741208152609	3.92360893006957	3.07639714994348	3.40771428351848	3.7260746141413	3.66806415489783	3.85247759058696	3.75818851499239	3.35174044384674	4.05807161128261	4.21250592857609	3.56698830615978	3.15361541376739	3.522458713775	3.9801323568913	4.21878028179674	3.96455887279674	3.38435763269456	3.88543707518804	3.51892005887717	3.33023956593859	4.0494569239163	4.26179922101848	3.91426792752935	3.97741388587391	3.1456970222163	3.51346020652065
ABT1	0.100693706246739	0.0673164420358696	0.377559946973913	0.365474417707609	0.275022933390761	0.191321032831522	0.274817714434783	-0.181495995016848	0.100437959752173	0.228722578522283	0.12344592151087	-0.176294706646739	0.351884876632065	-0.0159932078184783	0.499653492131522	0.305814194470652	0.922080338594565	0.306610084605435	0.629501614546739	0.199481334270652	0.67110073998913	0.308520407409783	0.665077474194022	-0.67666104983913	-0.38676964349837	0.0326705445282609	-0.491983118327174	-0.229210369393478	-0.450989746261957	-0.103939237692391	0.309975673009783	-0.0275370382847826	0.498399341217391	0.160613915409783	-0.643612924401087	0.284160042188044	-0.409228190776087	-0.464686828677174	-0.851202085919565	-0.265030297605979	-0.517348809257066	-0.124022749453261	-0.484070536621196	-0.0861160757858701	-0.349627627603804	0.115486501732609	0.057202176851087	-0.157370502303261	-0.63731314056413
ABTB1	0.182612757994565	0.138021642552174	-0.0534977663152174	0.0415336317163044	-0.156214415525	0.105510143916304	0.421805227223913	-0.433074923457609	-0.403785666308696	-0.254935127004348	0.131077375325	0.15775412861413	0.0383726035358696	-0.433858903992391	0.899871428804348	0.161857289305435	0.554693874430435	0.344124988533696	0.292022703495652	-0.0213631595054348	0.266551963229348	0.916791959191304	0.121777601720652	-0.362346656970652	-0.431971602043478	-0.277325091740217	-0.422383202757609	0.217186296725	-0.578793603778261	-0.42118711483913	0.53112600373587	-0.140419736966304	-0.156214415525	0.207470325118478	-0.5974396898	-0.131670925896739	-0.440521670475	-0.54885716913587	-1.11366240937391	-0.4726007234	-0.608429666878261	-0.152285725346739	0.135549539009783	0.747544674006522	-1.18460689816196	0.144764310880435	-0.158797525504348	0.152649678463043	-0.311452266657609
ABTB2	-2.86022116506522	-3.33267863553913	-3.04948504657935	-3.3776139338837	-3.40991964169565	-2.55898634882283	-2.82576719397174	-2.56701481858913	-3.15516010505435	-2.80743949803152	-2.71874672898261	-3.02658445954946	-2.8681629149163	-2.24186683697717	-2.56029891991304	-2.47274188305435	-2.68402960109457	-2.74959812733696	-2.61190192931359	-2.83584314764891	-2.92047005564891	-2.33925310886196	-3.25676366332446	-3.41550918478696	-2.83782501891196	-2.76292828130326	-2.26938203896413	-2.38504813750652	-2.85028844926739	-3.25198587056359	-3.1183657884	-2.90076252138804	-2.34168052236957	-3.21805657388261	-2.41937401705109	-3.26921059659239	-2.58811923358804	-2.9388642410087	-3.08714593491304	-2.87043776675	-2.58113746497826	-2.77253390381522	-2.67146999173152	-2.24815866490652	-2.62956987540652	-3.24586856572989	-3.19832544772283	-3.03111624147826	-2.67696194021413
AC000111.3	-5.27468919409239	-5.96415809782935	-5.50672419745978	-5.40865699094348	-5.55733627716087	-5.712193442025	-5.6823825181087	-5.7839123007212	-6.20711668478261	-5.52035734601413	-5.91862413768098	-5.81883422101087	-5.70787509058696	-5.8390738043462	-5.50014740489239	-5.63319706521739	-5.65032429529022	-5.80346012047283	-5.53563909238804	-5.49025961955326	-5.78405356884457	-5.9023839673913	-4.90465173308804	-5.60603148913098	-5.39132786411848	-5.91310391304348	-5.98544456522065	-5.76396017209783	-5.93702367300707	-5.04000428286196	-5.32284359691467	-5.60354412680543	-4.4402771796913	-5.64169932971359	-6.00392963768478	-5.76396017209783	-5.64925630253696	-5.99161907608696	-5.9790985326087	-5.63154494565217	-5.56850902625924	-5.68008121376413	-5.633331875	-5.27210356934891	-6.03251396286413	-5.77222981883696	-5.0503546030038	-5.32274838224239	-5.85294928895109
AC002059.10	-3.87606256213859	-3.76365882872717	-3.02807964589022	-3.54754693913152	-3.09959072282065	-3.52189533174674	-3.43535585838967	-3.73575487815054	-3.50159465933696	-4.3647361872	-3.94980189357554	-3.42155468587391	-4.02037990943152	-3.70336930823152	-3.15713574891957	-4.76546824507826	-3.18138204076522	-4.06820401397717	-3.4834687606087	-3.77469295651739	-3.104749129775	-4.26475407336957	-3.04764694219565	-2.53191164084837	-2.06692312845815	-3.09182157427174	-3.31852532914565	-3.46411946617337	-3.87120440646033	-2.84578486375978	-4.57549533507663	-2.82559118049946	-3.62178565579022	-4.43708094021685	-2.66112371394402	-3.03424341675326	-3.39437907073696	-2.92135743204565	-2.72821906426739	-2.45753753851033	-1.85216708140815	-2.95715874999891	-2.64253834584946	-4.08030354982228	-3.31402332065217	-2.2769922669413	-4.08426926812935	-3.63740666899783	-4.05985649022065
AC002064.5	-5.81372649637663	-5.87893918477935	-5.60603148913098	-5.75364036684783	-5.79373192482283	-5.64131828287119	-5.61914182970326	-5.72238381793696	-5.73893740942228	-5.70242950828261	-5.9790985326087	-5.81883422101087	-5.70787509058696	-5.46289647825761	-5.82613505434783	-5.86215478261033	-5.80262856883696	-5.51849131884294	-5.64233443659456	-5.49025961955326	-5.87151030796739	-5.63275454166685	-5.9388711911212	-5.60603148913098	-5.69100070017554	-5.5599749628587	-5.49287660105543	-5.93662923913043	-5.80674835144783	-5.56376406405109	-5.85176115942391	-5.60354412680543	-5.63306312500326	-5.64169932971359	-5.6330879483712	-5.63049153532228	-5.41667148822065	-5.65991576540054	-5.5410272707038	-5.63154494565217	-5.7002202173913	-5.81883422101087	-5.52693390398913	-5.46368812681196	-5.35428337772065	-5.92683199728261	-5.82509654619565	-5.85138331522065	-5.73113445108696
AC003973.4	-5.3970006105087	-5.71393848732065	-5.0805978814663	-5.40865699094348	-5.13861448615978	-5.30721726268478	-5.53443261956957	-5.51099071014456	-5.12916057065761	-5.78668740941685	-5.25740946949619	-5.36279525956739	-5.48671518840598	-5.78222055253098	-5.4040559311663	-5.5679215181087	-5.65032429529022	-5.31554995107935	-5.44062907065761	-5.31755643719457	-5.42519947101087	-5.12006624818043	-5.42608488793859	-5.2800366648587	-5.23443625	-4.74682793478913	-4.92630862863804	-5.14382745678587	-5.68334758851413	-5.56376406405109	-5.13410603260435	-4.71117908793641	-4.4402771796913	-5.64169932971359	-5.50106710144891	-4.28087584369239	-5.52907599547772	-5.48794913224239	-5.08186047523804	-5.63154494565217	-5.17726320651413	-5.22400041850326	-4.88790495055815	-5.46368812681196	-5.55580408877065	-5.17291242390217	-5.45837245108696	-5.68255947916467	-5.61903124093478
AC003989.4	-4.28642806651087	-2.92825502472935	-3.85523001086902	-4.93592650258804	-4.96640391486087	-3.73025843426848	-3.20684485544239	-3.52312235869402	-3.86861223369185	-4.2612439818913	-3.60167604711033	-4.00797236503261	-4.3298379309087	-3.65115773465544	-4.01263007607609	-3.63420056160109	-3.6713697825413	-4.24590966602717	-4.03405420856087	-3.65394575091304	-3.98479514572446	-3.52486842692337	-3.10730501622609	-4.18135856069565	-4.18062251230109	-5.15422263707609	-4.23496613421522	-4.93319684782609	-3.597197591225	-5.04000428286196	-4.0661454055375	-3.27399724456522	-5.18524138984511	-3.88103458695652	-4.40472832246304	-3.8897245661163	-4.50981931702065	-5.09140712966304	-4.35198450725652	-4.36153447554728	-3.54546864537065	-4.624144307725	-3.87753989945272	-3.02884444456902	-3.52334518477609	-3.61240354936359	-5.0503546030038	-5.1298009389163	-4.38561806521413
AC004692.5	-0.710593788198913	-0.136212529266848	-0.43781622231087	-0.681497269514674	0.285737891942391	-0.42485990977663	-0.339688118461413	0.173645553630435	0.0796842781554348	-0.219271626223369	-0.805945803008152	-0.426225866507065	-0.249111824268478	-0.319591571430435	-0.910606236534783	-0.0966682040173913	-0.276379988802174	-0.0906199408706522	-1.86285857684565	-0.648273612758696	-0.769221313515217	-1.01511368868043	-0.325513209905978	-0.911105944101086	-0.315019148748913	-1.7085478213913	-1.51693519832717	-1.04049252844674	-0.461098811898913	-1.1016590359163	-0.863569269243478	-0.853875079423913	-0.693631429010327	-0.981069756663044	-0.727716944025543	-0.792993625452174	-0.829620470051087	-0.690758920056522	-0.674142282409783	-1.32086076921087	-0.75270301405	-1.28097002342935	-0.69479586726087	0.507634930148913	-0.805743142958696	-0.905235601038587	-1.21038906054239	-1.13234848202011	-0.789568637233696
AC004941.5	2.37804533003261	2.31140696930761	2.3272246017788	2.10866666929131	1.74217333750435	2.27520995975109	2.69244873943043	2.34182485638043	1.99756897310272	2.4508517891337	2.01996764492826	2.66486945652554	1.97262226976467	2.15924192477826	2.12274516847174	2.46447756323315	1.9554637751913	2.37760605018967	1.4264842541	2.35769481556957	1.89309924464022	2.21295876023478	1.66178346965652	2.07433574304022	1.67927383003696	2.08409060705761	1.6807727154	1.89082351140978	1.76344806039891	1.89515518840217	2.29310604531522	2.14762324438859	1.67302355003804	2.1695641324788	2.18514303913478	2.44917966743696	2.13882442572717	1.33492506871196	1.83704477999185	1.79347829843478	2.20304042138859	1.89654715755761	1.80567495482609	2.90871330615435	1.77817621754891	2.21101483061957	1.54907706078152	1.95018880935543	2.57607904495
AC005162.4	-4.41316868091033	-4.35651124612391	-5.18683616510543	-5.13620283605272	-4.29463827717391	-4.96276504528587	-4.00531461414565	-4.38288889299674	-4.57977862077174	-5.32233193114891	-4.00951444835978	-4.70618326643315	-3.12244629105435	-4.75010958410543	-4.56148602847826	-4.3670849746413	-5.12485856882935	-4.65091802019239	-4.53613533332772	-4.43692091123152	-4.53764526034837	-4.36838543970326	-4.34674539328696	-4.18135856069565	-4.89725888224674	-4.22597169655815	-4.23496613421522	-4.52565455639457	-4.99180666706196	-5.39782146739565	-3.91919001735217	-4.86971955480109	-4.20910343011957	-4.27945876449674	-5.06705830577446	-4.28087584369239	-3.98346360182935	-4.91124630434783	-4.11299088107228	-4.36153447554728	-4.65909845824783	-4.4909527735587	-4.57901545472174	-4.64274285555054	-4.45454297100761	-4.76086974624348	-4.43290551229837	-4.07301190929293	-4.98554043098207
AC005224.2	-1.90023446109239	-1.95623627433261	-2.31179288876413	-1.38412452344565	-1.02476081818152	-1.8071220863837	-1.80337727723696	-1.423316640225	-1.150016733475	-1.35983044138478	-2.29205123912174	-1.65610301049891	-2.43157892084239	-1.22207442226304	-1.74535275022554	-1.42795234499022	-2.04125356858152	-1.60354984668043	-2.3527888999212	-1.90894710506522	-1.73578103495815	-2.74068747421087	-2.02792655851739	-2.08987265461957	-1.75865981498696	-2.62015922517772	-2.56338335557283	-1.57960356182609	-1.25875173915978	-2.60679333237554	-2.06499153923641	-2.88136927831359	-3.62178565579022	-3.33664003555435	-2.32312084189565	-2.95234401177717	-2.64116439098641	-1.48892639121902	-1.74412736770326	-1.28957895936957	-2.24865567227554	-2.75770734180543	-3.20794247510054	-3.14127550878098	-1.69671546104239	-1.86303708942391	-2.26956927172609	-1.94194172529185	-2.34527641409728
AC005256.1	-2.78980897603478	-2.72519318573315	-2.8221237642663	-3.0783704270538	-2.8329310255625	-3.15486302537283	-3.06642886756087	-2.77627705135326	-3.09555170310978	-3.26336671594565	-2.41794892955217	-3.20564229347174	-3.27948172282283	-2.45867662470978	-2.83903859858641	-2.54954864526413	-3.47283152804457	-3.31477433647554	-2.3527888999212	-2.85469774746848	-3.25907316099293	-3.20991828931685	-3.34273096092065	-2.80001223105761	-3.50508683248587	-2.73399336195326	-3.40427005071957	-2.36145798995978	-2.92389503516196	-2.98713126979022	-2.90338617647663	-2.93547978984783	-2.63429443539022	-2.50875324291467	-2.74864698052446	-2.26742882564565	-2.56203395923587	-3.25216397209783	-3.25744784684783	-2.94603740697717	-3.08096819544293	-3.18925616444837	-3.26336671594565	-2.51279181169185	-2.71069539301957	-3.28239346926848	-2.43664551428967	-2.82762417318804	-2.61994520506522
AC005306.3	1.69424205434891	1.47098493736196	1.63671158365435	1.57871172445978	1.17958052222065	1.07921424586087	0.872235064032609	0.734865397407609	0.963922487257609	1.02241488993043	1.18194892456522	1.26745922065326	1.36802837874239	0.930771675346196	1.34318393297446	1.06531813641087	1.05005471254348	1.07669058420978	1.18878745045435	0.550367307279348	1.34289173117391	1.53788863312228	1.418017966725	0.48765719221087	0.745420352960869	1.525646822725	1.05533828229348	0.497064478494565	0.183291535284783	0.493764396711956	0.677381494541304	0.511244474043479	0.681332936447826	0.760792137501086	0.816860526219565	0.402682274591304	0.298841538819565	0.468504485086413	0.102563594147826	-0.0245379884586957	-0.00337654031086956	0.315118850288043	0.890606879338044	1.05719859952717	0.354693560665217	1.40013350951413	0.874294499086957	0.42729934605	0.597080959448913
AC005498.3	-4.52327887563207	-3.91795298414185	-4.02518724786522	-4.40472832246304	-3.88893182929783	-4.18062251230109	-4.00531461414565	-2.96839106115543	-3.80503442494728	-4.76466651578967	-3.35422345494565	-4.10129225407011	-3.12244629105435	-4.12744877807989	-3.8173140833788	-4.0698046109538	-3.81847401178478	-4.43944196919239	-4.32377277083696	-4.29830570976196	-3.61639018991304	-5.01017850440217	-4.56404440540109	-3.4692318768087	-3.70026715035761	-4.07050575672717	-4.39169926190544	-4.33893581197826	-3.97459757788913	-3.38008719838424	-3.50790647283261	-3.61740280797391	-4.6809575806125	-3.16645153289837	-3.79721888767826	-4.43746910687391	-4.08087370334783	-3.331680384525	-3.68362490988967	-3.05296922647174	-4.42782621454348	-3.54546864537065	-3.64172305977174	-3.02884444456902	-4.03843587138044	-4.04807097975761	-4.43290551229837	-4.39559106767935	-3.48673118017989
AC005523.2	2.63751186957174	2.1716203260913	2.43578184968696	2.84354878743478	1.38168862947391	2.45662605272283	2.48283563407174	2.22202400879022	2.75315279115543	2.38918403070978	2.98318314131087	2.11462081960707	2.94230262490598	2.46756211128859	3.10401925658587	2.72185262395815	2.08607718536304	2.70801339037717	3.58686793478913	2.95920522273261	2.62252687010761	2.59199886202228	2.38956689397826	2.75566034684565	2.34906125056631	2.43822077128261	1.01929655847826	2.43761826811522	2.43486344869348	2.40555884163587	2.57909726620489	2.73559856603315	1.7774936453712	3.5481351793587	1.97076647005652	2.06852730040815	2.10241417554674	1.69711352082935	1.85462076509185	2.02117887009022	2.69920768218913	2.71535274747065	2.39099570290217	2.14592174366685	2.48283563407174	2.40090411948424	2.75446587088696	2.6847389395	1.99879305081087
AC005523.3	-2.37800971923152	-3.48154953984783	-2.45642710018587	-3.45078761376413	-3.21722623399565	-2.88163957047174	-2.06580608305326	-2.96839106115543	-3.29470181780435	-2.61685757342446	-2.76611571496739	-3.15265819855109	-2.49056238406522	-2.96793924783696	-2.551040887825	-3.02598332881087	-2.72480412347609	-2.92936820984185	-2.25621640249348	-3.31681570321522	-3.14216838061957	-3.05365986458533	-3.2694482278587	-2.9388642410087	-3.17659936514837	-2.30437042859076	-3.8276205192413	-3.58852532842391	-2.61146114076413	-3.22025522715	-2.82286014095652	-2.93547978984783	-2.38464683739891	-2.14070373325761	-3.62042070145217	-2.67044441902935	-3.32037369420652	-2.92135743204565	-3.73368905071413	-3.69726020002065	-3.40474162187174	-3.25869252378098	-3.5748220844413	-2.32073819361685	-3.58503973913043	-1.972776253975	-3.46937737033913	-2.55327718324565	-3.11541453230435
AC005537.2	-5.51406391394946	-4.45441650588587	-5.50672419745978	-5.59146461775815	-5.47364989130435	-4.56404440540109	-5.26364170290109	-4.9712083242837	-5.30186627548424	-5.09769698641848	-5.07333236413696	-5.45236719293424	-5.00616417753098	-5.72421014039674	-5.30786540760435	-5.45227328985435	-5.36116296196522	-5.51849131884294	-5.32878849094565	-5.49025961955326	-5.61081048007011	-5.53206116304457	-5.61649967753913	-5.44573162862283	-5.69100070017554	-5.91310391304348	-4.73405190235	-5.56983074365761	-5.68334758851413	-5.56376406405109	-4.9496570093538	-5.29930876480054	-5.42699721104728	-5.1180121648663	-5.50106710144891	-6.00259961956522	-5.02053565579674	-5.48794913224239	-5.32986910778967	-5.47132261685109	-5.17726320651413	-5.51798847101087	-5.42578185235326	-5.64343299158533	-5.05198661757935	-5.38911646468478	-5.45837245108696	-5.68255947916467	-5.24491327536956
AC005592.3	-5.89809788043152	-5.87893918477935	-5.77917278985543	-5.40865699094348	-5.55733627716087	-5.59302815036576	-5.9518322210163	-5.85176115942391	-5.30186627548424	-5.9637183650375	-5.62341505887717	-5.53922264673587	-5.70787509058696	-5.72421014039674	-5.91316402173913	-5.69232672916522	-5.65032429529022	-5.71913783514456	-5.93702367300707	-5.86361670289674	-4.72605502173913	-5.44048086594511	-5.80532192934783	-5.87361623188044	-5.97439136775543	-5.5599749628587	-4.92630862863804	-5.76396017209783	-5.68334758851413	-5.7293592980087	-6.10020995471196	-5.7400293568837	-5.42699721104728	-5.29641233091467	-6.10355385869565	-5.63049153532228	-5.64925630253696	-5.99161907608696	-5.5410272707038	-5.47132261685109	-5.81905606883696	-6.10816679347826	-5.633331875	-5.64343299158533	-5.65451634329511	-5.38911646468478	-5.82509654619565	-5.98754726902174	-5.85294928895109
AC005606.14	-0.729630032652174	-1.0123990736413	-0.708074578017391	-0.525607372593478	-0.223853434293478	-0.684358519891304	-0.987065588449457	-0.591934871778261	-0.611584889695652	-0.885830039913043	-0.312691905675544	-1.12745898203587	-0.76247802125	-0.891900749092391	-0.602570576956522	-0.369435788238043	-0.193936864039674	-0.59252098623913	-0.240217636052718	-0.703364198561957	-0.362346656970652	-1.1209911320913	-0.00648073872717391	-0.477822793904348	-0.451668615847826	-0.250024224842934	-0.186771167169565	-0.45626329553587	-0.537816867690217	-0.38186227090326	-0.504313421263044	-0.81706397346087	-0.282530556728804	-0.559228525934783	-0.516332397182609	0.384414774836957	-1.21021130294674	-0.711696780666304	-0.528712933826087	-0.619028411782609	-0.508607493088588	-0.528115163444022	-0.880998113804348	-0.0151389903195652	-0.533476267405979	-0.0188866338010865	-0.283103723858696	-1.0416096836837	-0.523956273305434
AC005785.2	-2.27488863936739	-3.10679249764891	-2.60139455215652	-2.38282147928043	-2.90301118695109	-2.65764720036196	-3.09979674818804	-2.8388220021913	-2.71637087633424	-2.61685757342446	-2.24407420960978	-2.95388434667065	-3.03691461931739	-1.9895151723663	-2.2860144607163	-2.72783138337609	-3.10145331521413	-3.549418956775	-2.75928036654565	-2.71949052234348	-2.48779082115543	-2.86968492499022	-2.3394594931587	-3.68540207086522	-2.56845543586957	-3.00515767540435	-3.60206948493478	-3.58852532842391	-3.77417718607174	-2.98713126979022	-3.38586254646033	-3.27399724456522	-2.95211650725326	-2.31635965234511	-3.45406418142174	-2.80743949803152	-4.08087370334783	-3.04649951025761	-3.55287694346576	-3.7906062726462	-4.0870607336913	-3.00915366633587	-2.64253834584946	-2.84454903703804	-3.18013934387065	-3.19121825871739	-3.35091656703098	-2.90888961055217	-3.48673118017989
AC005838.2	-5.27468919409239	-4.97901580073587	-4.42481958174456	-5.13620283605272	-5.64205638496576	-4.23866770471304	-4.18809831755326	-4.89419284420109	-5.73893740942228	-5.61813436595217	-4.24494610675272	-4.20158054716793	-5.09464228597826	-5.27775215837935	-4.47045939542391	-5.34324538190978	-4.95810403080544	-4.75544124185326	-4.32377277083696	-4.50627962693043	-4.05378453144348	-4.17130083113533	-4.56404440540109	-4.31581341188098	-5.39132786411848	-5.15422263707609	-5.66195851449239	-4.72767483953804	-4.99180666706196	-3.92956622244891	-4.41136147373478	-4.42675751810543	-3.78093106226413	-5.29641233091467	-4.92129365942065	-4.77614018788152	-4.08087370334783	-4.41620158876087	-4.35198450725652	-4.11805813060217	-4.90698830857065	-4.75869489932283	-5.10725509613641	-4.84560656159783	-4.85343283980761	-3.8926336193913	-5.0503546030038	-4.94189710633261	-3.78681439040109
AC006026.13	-2.69871914088043	-2.83687554529457	-2.97647135950978	-2.43122172010489	-3.88893182929783	-2.38325268203804	-3.8927346898587	-3.73575487815054	-2.1070016506212	-3.65905984366848	-3.7512094981913	-2.82576719397174	-3.38066724305435	-2.93482487640326	-4.73320718505	-4.25877027342391	-2.66771811946957	-3.20991828931685	-2.99857176397391	-3.46077504889783	-1.81285227439022	-3.09938469745326	-3.23358710719565	-4.18135856069565	-2.6182421336837	-3.55522388739457	-3.60206948493478	-3.46411946617337	-3.87120440646033	-1.3807773154	-4.22512260986033	-2.76963906797174	-4.4402771796913	-2.46014150401794	-2.2789488346913	-4.13533528662174	-2.13941280872826	-2.74492228079565	-2.31226200813424	-3.5145120308087	-2.92977788359565	-4.4909527735587	-4.57901545472174	-4.25217147620326	-4.11733667211304	-4.21255877354348	-4.08426926812935	-1.94194172529185	-4.49796061412391
AC006129.2	-1.26782394093913	-0.938882430156521	-1.0137738347913	-0.603129711490217	0.694352523323369	-0.446235123929347	-0.759079739019565	-0.730497955261956	-0.924006259995652	-0.636654297048913	-0.729013984354891	-0.539170137597826	-0.35287683132663	0.0214078110755435	-0.901175524270653	-1.16887367726848	-0.603129711490217	-1.10642186173478	-1.28480106584891	-0.846657234165217	-1.36337834157663	-1.82248957539674	0.123854971536957	-1.69933167266957	-0.604393405167391	-1.31097960897011	-1.44390466016576	-0.876967066396739	0.0598492731673919	-0.439785503109783	-1.68566535141196	-1.56486790910543	-1.39844712307609	-1.25115095616794	-1.34275229545543	-2.22097850910272	-0.808514928993478	0.265094390141304	0.190438274376087	-0.226811647888587	-0.624098961439674	-1.0871855471587	-1.50470156730707	-2.93512740851848	-0.226457688952174	-1.42711883054837	-3.04015218585543	-1.15232035419076	-1.4129877703087
AC006538.1	-3.60827157978967	-3.36247904338424	-3.69459307690652	-4.06867607065326	-3.75976876448478	-3.00176913134457	-2.88586580102935	-3.91554209964565	-3.54679778790435	-3.65905984366848	-4.17962232585598	-3.30026297474457	-4.02037990943152	-2.63529525307554	-3.26883164480598	-2.69138388742011	-3.6713697825413	-3.43138506603207	-3.86040559238587	-3.40942961886739	-3.07520404710109	-3.99821258777174	-3.7371255737038	-3.37719420956467	-4.04731497139837	-2.92977788359565	-3.08113531859348	-3.71398593962065	-3.35091656703098	-3.68997131655435	-3.63494411395978	-3.93150868474402	-3.78093106226413	-4.00586194831848	-3.70685483152935	-4.13533528662174	-3.39437907073696	-3.72445203713804	-3.86826282058315	-4.01185270987283	-3.70941180986957	-3.54546864537065	-3.38799574042663	-2.93512740851848	-2.71069539301957	-2.1345626587587	-3.91064485925054	-4.2263266570913	-3.36062085434457
AC007292.3	-1.47742981454457	-0.954959771386957	-1.2557070498587	-2.0020574802212	-1.70425150473804	-1.37054255465761	-1.92836705372989	-1.62822141923207	-1.93302992282935	-1.70833756199783	-1.70425150473804	-0.783985590288043	-0.599362177063587	-1.21327262279185	-1.63496246696902	-2.51042128420217	-0.997296033275	-1.8514818267163	-1.9721505797163	-1.80621161077663	-1.92930992059674	-1.73701978462826	-1.09636091255544	-1.88959151608587	-0.813945289771739	-1.24258166962989	-1.64895999904076	-1.21366014844837	-2.10966427913478	-1.45297918892283	-1.3581301001163	-0.968394364301087	-1.93493213333207	-1.27529017102772	-1.37845196090652	-1.92146208550326	-1.59508445313478	-1.958457823925	-1.66680403273587	-2.04186685614783	-1.23818319925761	-1.61674324664239	-0.931767793184783	-1.41709539598587	-1.90453603534674	-1.40172808463913	-1.83689172543152	-1.62268378016304	-1.90988779238641
AC007349.5	-5.51406391394946	-5.20830962862283	-4.74590112771739	-5.66137602717391	-4.7979332159625	-5.10725509613641	-5.18936012956413	-4.9712083242837	-5.20973487630109	-5.42876141123533	-3.84050400550652	-5.36279525956739	-4.58967191303587	-4.6228945090663	-4.90779177923587	-5.34324538190978	-5.20562633246196	-4.87692269323913	-4.87639031913967	-4.65811201285217	-5.11613800296793	-4.36838543970326	-5.86698172101304	-4.93876149365543	-5.23443625	-4.74682793478913	-5.66195851449239	-5.14382745678587	-5.53733508515217	-5.21540834238913	-4.76005691537174	-4.71117908793641	-5.42699721104728	-4.76569338587283	-4.7877900390788	-5.1237370584587	-5.02053565579674	-5.48794913224239	-5.5410272707038	-5.30652799664239	-5.30808968447935	-4.36431602484674	-5.32156410025	-5.46368812681196	-5.55580408877065	-5.77222981883696	-4.63936374947283	-5.32274838224239	-5.49692689311196
AC007362.3	-4.4475129451375	-4.29954751163478	-4.07884460663478	-3.95036078079348	-4.11805813060217	-4.38912475815978	-3.81569240933696	-3.81130526111196	-4.01521189675	-4.70852113768043	-3.87168408100761	-4.12762972101087	-3.20813561458152	-4.15034068839239	-3.58541160463043	-4.14049307066304	-4.16579688872283	-4.20671549610978	-3.67398602897717	-4.5453727681163	-4.22297850285543	-3.88681526713587	-4.12230109058696	-3.86329251065652	-4.24899355435543	-4.65091802019239	-4.31831305695815	-3.90601829620978	-4.6605470253663	-4.12499374819783	-3.83574751500543	-4.46474362952826	-3.36752403145	-4.37683810211957	-4.21585541952609	-4.2302909045	-3.593497577	-3.90009346661196	-3.76181127717065	-4.06533204890217	-4.14049307066304	-4.07789449636196	-3.76300202717609	-4.134196	-3.68310783618478	-3.84370783333696	-3.79471981611359	-4.49171199999674	-3.82780735473533
AC007365.3	-1.67035933996957	-1.81934597675217	-1.73305741815217	-1.4859817385087	-1.66377897111848	-1.6258442145837	-1.261766075025	-1.30805264896848	-1.43658718776413	-2.05960212806957	-1.80167409563478	-1.7780836463413	-1.54435151136087	-1.78825508197174	-1.43114078534565	-1.43454940026576	-1.48725038532283	-1.60354984668043	-1.46997782081848	-1.46308536356522	-2.10766055128587	-1.18774442427826	-2.22825012356087	-1.97830417589946	-1.42887915208533	-1.19438428631196	-1.89212229512772	-1.46451817686413	-2.51402547983478	-1.87093279258261	-1.13560646322935	-1.16055615521957	-1.54977872423207	-1.32065472021196	-2.2789488346913	-0.882897811380435	-1.87655692146739	-1.42695024226304	-2.21353094266902	-1.65313115657989	-1.37252639389891	-1.61674324664239	-1.51850508728152	-0.402871717695653	-2.02889427074022	-1.5930569403837	-1.9721505797163	-0.915618580256522	-1.6464133616462
AC007389.3	-5.02464366886304	-4.76283520447065	-4.64098190993478	-5.04559789053044	-3.63997647259293	-4.75858013431467	-3.72421118143261	-4.2505807631288	-4.03974337486902	-3.65905984366848	-3.64696690527826	-5.27317067932609	-4.51147594926957	-4.49006352165217	-3.88893182929783	-4.2154188659413	-5.12485856882935	-4.65091802019239	-4.75417975180761	-4.58298289687391	-4.72605502173913	-4.89746923860924	-4.69761349055543	-5.10938249280054	-5.23443625	-4.56755828045978	-4.92630862863804	-4.72767483953804	-4.19989116200435	-4.49860871103207	-5.32284359691467	-4.42675751810543	-3.99073365158424	-4.43708094021685	-4.01776805040924	-3.8897245661163	-4.39627733488043	-4.11611075724728	-4.11299088107228	-5.47132261685109	-5.03726992703261	-5.22400041850326	-4.02366106288967	-4.25217147620326	-4.64756552665326	-4.76086974624348	-4.63936374947283	-4.2263266570913	-4.87296817586196
AC007401.2	-0.729630032652174	0.0957305063905984	0.143882592501088	-0.328786789161957	-0.219271626223369	0.395776904379348	0.0392673406173913	-0.313973970922826	-0.274498732845108	-0.298184636040217	-0.312691905675544	0.288991908008153	-0.570974637207609	-0.384889478403804	0.0926630711434777	0.122570723670652	-0.778173389228804	-0.0314052072048913	-0.419349046280978	0.199481334270652	-0.370948430211956	-0.957218448479347	-0.391320058920109	0.100693706246739	-0.281872768334783	-0.700145166025	0.486156767055434	0.489769274931522	-1.45079658175109	-0.470820964401631	-0.0386582450097826	-0.43274619125	-1.01258817640598	-1.74746380687065	-1.09463942319891	-0.00158152206630435	-0.00158152206630435	-0.0991742310342391	-0.14777257893587	0.325150028282066	-0.765018386018478	-0.38738213206413	-0.124022749453261	-0.873874182229348	-0.467181386459783	-0.434690601098913	-0.139042342913043	-0.575467231738043	-0.425101921998913
AC007680.2	-4.64173312771957	-4.66298328365326	-4.96015675659511	-5.503708411225	-4.7979332159625	-4.83126765992391	-4.74311534183913	-4.51730056160217	-4.89321564673587	-5.70242950828261	-4.68201267126522	-4.59288439675109	-4.84437094901522	-4.56092181443804	-4.999498757425	-4.3670849746413	-4.64672327425924	-4.98135733177283	-4.22483405188967	-4.65811201285217	-4.81472565393696	-5.53206116304457	-4.83902176916739	-4.93876149365543	-4.18062251230109	-5.15422263707609	-5.11576377872174	-4.15310612585272	-4.32751120471739	-4.20611115454674	-4.9496570093538	-4.99701902220978	-5.18524138984511	-4.00586194831848	-4.66042227342554	-4.61462070048587	-3.78956216667717	-4.91124630434783	-4.23515052140272	-4.36153447554728	-4.20045853167065	-4.90716549999674	-4.29008380279022	-5.06754738042717	-4.64756552665326	-4.76086974624348	-4.84204678506304	-3.9078464715337	-4.49796061412391
AC007787.2	-2.7419833988413	-3.15713574891957	-3.19513068926087	-3.25336641894022	-4.14542787992065	-2.63483643755435	-2.99050783294891	-3.003623511775	-2.90827451866087	-3.65905984366848	-3.07763494320054	-3.6225481531413	-3.07702701603424	-2.75928036654565	-2.9104955595337	-3.17264893062283	-3.52137489673261	-2.92936820984185	-2.99857176397391	-3.0112400224875	-2.96426705672663	-3.00318746061196	-2.48501156575435	-4.18135856069565	-2.97445542203261	-3.25717952690217	-3.08113531859348	-3.58852532842391	-3.03760023744239	-3.13663095255978	-2.59846503205326	-2.93547978984783	-3.46425104295326	-3.08013539728261	-2.86262964875326	-2.80743949803152	-2.56203395923587	-3.17725310300652	-3.29501906376087	-2.94603740697717	-3.26671909865	-3.127452668225	-2.88265045190326	-2.93512740851848	-2.81390176808859	-3.00283741233261	-3.46937737033913	-2.61450091675652	-3.00715729782717
AC008088.4	-2.7419833988413	-2.62183505974402	-2.60139455215652	-1.60484144947935	-2.15363837024185	-2.5734671599337	-2.5903727830962	-2.0586417488337	-2.15928715736848	-1.66400208678804	-2.43757577419783	-2.43757577419783	-2.1326131224712	-2.43317658600272	-2.9104955595337	-2.34296847542609	-2.69660110490217	-2.73748356105	-2.75928036654565	-2.25201829267065	-2.4287783074413	-2.1675821105712	-3.04764694219565	-2.08987265461957	-2.38813950670326	-2.92977788359565	-2.7162275545663	-2.26091313084402	-2.92389503516196	-2.98713126979022	-3.07780321701739	-2.48415976991956	-2.23495879422174	-2.8681629149163	-2.08307424367283	-2.09643477506413	-2.77704156456522	-2.29038124386196	-2.53227687454293	-3.17264893062283	-2.87358250845761	-2.58339519799348	-2.1758066212913	-2.14784807654348	-2.31504855303261	-2.8586710899087	-2.32336421264565	-1.94194172529185	-3.42363424870326
AC008746.12	-0.687895583690217	-1.06373482910435	-1.07913154384783	-0.603129711490217	-1.54861750466957	-1.13827159656902	-0.689164405325	-0.86243987451087	-1.46562260135978	-1.64680971227283	-1.08579782231087	-0.555334566071739	-0.907934072902174	-1.6729381619087	-0.61715690178587	-0.906518597005978	-0.530619285909782	-0.833422207563043	-0.536283480166848	-0.746245827957609	-0.0849729992858696	-1.60315625002446	-0.930081447566304	-0.829999500372826	-0.417506383951087	-1.50339107259348	-2.3025142005788	-2.08210108476087	-0.857331860797826	-1.06612953674239	-0.741068745708152	-1.89399469359402	-0.204788827957066	-1.9139609826913	-0.556240893340217	-0.906317991420652	-1.82095809858696	-0.784174252158152	-0.983627215591304	-0.837687382717391	-0.840852307454348	-0.418321430265217	-1.4408939610913	-2.08897337508152	-0.226457688952174	-1.05469521084674	-1.05836729690978	-0.861207500868478	-2.03362939415217
AC008753.4	-1.58760518789022	-1.13921314600326	-1.66422520245761	-1.16613059371739	-1.71619306305707	-1.33624407596848	-1.78922568862065	-1.61398665201196	-1.72511479276848	-2.11421088239239	-1.81765083778533	-1.74196048813913	-1.38798116271413	-2.28653302536304	-1.38107562215217	-1.79387931769239	-1.56524618296413	-1.76329714744457	-1.79012521019022	-1.10132656135217	-1.95914832163913	-0.709557475129347	-1.65793133237283	-1.52083528390707	-1.42887915208533	-1.0094095856587	-1.16408982641413	-1.21366014844837	-1.51693519832717	-1.45297918892283	-0.972972350388044	-1.25968116881793	-1.01258817640598	-0.786736162479891	-1.58940454406794	-1.52734822510978	-1.51736988336304	-1.64519610895815	-2.14091001608533	-1.450632405975	-1.69750492247826	-1.64285551782609	-1.2960924586337	-1.51736988336304	-1.72953944728913	-1.03249239239565	-1.18774442427826	-0.575467231738043	-0.939092352347826
AC009120.6	2.62306069501957	2.56106076083261	2.67672491339891	2.90426715339837	2.61423000724022	2.59351059964457	2.3727739096038	2.62252687010761	2.748291342125	2.6664578985337	2.98461332518043	2.44581907118424	2.76070744768152	2.47814149804783	2.64615682222174	2.50608289451848	2.5148408640587	2.38841433031739	3.14100064312283	2.43251182998641	2.89006439926848	2.540513174475	3.06292841071413	2.38424846032283	2.60800908989783	2.8134121138	3.02295300616087	2.74530619054837	2.54435390868804	2.88025679273098	2.5025827412	2.64385952976413	2.86080357712717	2.73865586231957	2.64225591739728	2.76460836201304	2.59154506768152	2.85062005616522	2.72972359548967	2.77052132699239	2.55947861572174	2.71134995376794	2.45708061122826	2.62048003498152	2.78276862319239	2.93901120381087	2.74945080604783	2.29558559700978	2.61094477535435
AC009133.15	-3.60827157978967	-3.36247904338424	-3.85523001086902	-3.65482044460761	-2.96543403873804	-3.08420036205	-2.84922452275326	-2.96839106115543	-4.03974337486902	-3.94010455021413	-3.38924483333696	-3.55184752894565	-3.48673118017989	-3.42944415851739	-3.26883164480598	-3.23096848931902	-2.88357882663043	-3.31477433647554	-3.2869801392913	-3.31681570321522	-3.6713697825413	-3.39159177431196	-3.68420953623261	-3.91361473043804	-3.25937010940598	-4.07050575672717	-3.49457704305435	-3.99608326087609	-3.50843395909783	-3.48135237517391	-3.2657563715087	-3.61740280797391	-3.32734838645815	-3.33664003555435	-3.37695254050217	-3.42320287961957	-3.18339948264891	-3.97435192028152	-3.46754783462826	-3.29710584729674	-3.63315458125652	-3.79932333659565	-3.3242759330913	-2.84454903703804	-3.47099065579348	-3.19121825871739	-3.91064485925054	-2.82762417318804	-3.78681439040109
AC009502.4	-5.14610290890217	-5.80086337862283	-4.31113811594239	-5.59146461775815	-5.86745738224511	-4.6960466853625	-5.6823825181087	-5.36116296196522	-5.37544086503424	-5.52035734601413	-5.07333236413696	-5.27317067932609	-5.54901621013804	-4.75010958410543	-4.81807330102391	-5.07258685106685	-5.04240981033533	-5.20599788625761	-5.11267362577935	-4.89864570508913	-4.53764526034837	-5.44048086594511	-4.69761349055543	-5.2800366648587	-5.23443625	-5.74171182518315	-5.11576377872174	-5.14382745678587	-5.13264363587609	-5.39782146739565	-5.13410603260435	-5.44834042572717	-5.18524138984511	-5.1180121648663	-4.92129365942065	-5.63049153532228	-4.89359123390815	-5.09140712966304	-5.47352681431359	-5.30652799664239	-5.03726992703261	-4.75869489932283	-4.76598881521522	-5.46368812681196	-4.94217611101413	-4.97140269112609	-5.25308514763587	-5.1298009389163	-5.61903124093478
AC010145.4	-5.3970006105087	-5.41954738406087	-5.18683616510543	-5.13620283605272	-4.96640391486087	-5.23512115319511	-5.04820021015217	-4.9712083242837	-5.51975027807609	-4.89130246619239	-4.88978158229348	-4.70618326643315	-4.84437094901522	-5.27775215837935	-5.10096092572935	-5.01246417856848	-5.29258292572391	-5.20599788625761	-5.22764314130435	-4.81445893214185	-4.91024850905109	-5.44048086594511	-5.49372527600163	-5.2800366648587	-4.89725888224674	-4.95441692573152	-5.30536842861196	-4.93319684782609	-4.84793078059456	-5.21540834238913	-4.76005691537174	-4.86971955480109	-5.42699721104728	-5.1180121648663	-4.66042227342554	-4.61462070048587	-5.15802060386141	-4.91124630434783	-4.52543507711413	-4.64449319564457	-5.03726992703261	-4.36431602484674	-5.10725509613641	-4.84560656159783	-4.64756552665326	-4.57355927481848	-4.84204678506304	-4.94189710633261	-5.11484148732337
AC010524.4	-5.62736293387663	-4.92826716614674	-5.01835361775761	-5.0069896244	-5.43829759614185	-5.20334159172989	-5.22602562501413	-5.09464228597826	-5.66865799094022	-5.12800432971304	-5.47086990035435	-4.98857893645978	-5.12570144021304	-5.04820021015217	-5.04240981033533	-5.37577819292772	-5.24194196194674	-5.56835163947935	-5.1879711599163	-4.47030080032826	-5.28964988393152	-5.30710707893641	-5.51863510417065	-5.38621167507826	-5.00673242387011	-5.08878272149674	-5.57639656160217	-5.27317067932609	-5.2213687864163	-5.56376406405109	-5.2569581929788	-5.13939834511196	-5.42699721104728	-5.06488418478913	-5.13323167391413	-5.40678543646413	-5.24802734419456	-5.48794913224239	-5.50899478726359	-5.38554182970761	-5.56850902625924	-5.60945705434783	-5.26501198822228	-4.74653837409457	-5.61578548912609	-5.28035346765326	-5.17423689569891	-5.22547489131196	-4.93949292106522
AC012065.7	-2.34689964529565	-1.58126441553587	-1.60542462131467	-1.72735941229946	-0.961566402978261	-2.16926358594239	-1.4245903079163	-1.36201354737935	-1.26007606911848	-1.915446580625	-1.65040909260217	-1.192108424775	-1.36016965922065	-0.482954226313587	-1.56925706902989	-1.71316794266359	-1.36119735455326	-1.66917185051413	-2.13821492961739	-1.66940741794891	-1.22107300811685	-1.94359049037446	-0.640837500348913	-1.94689211723152	-2.00282369915217	-0.951102745256522	-2.42279585271413	-1.6312711371625	-1.58264305500815	-1.97830417589946	-1.45573130388696	-2.04711634223804	-1.8204471363587	-1.9477302716462	-2.2789488346913	-2.09643477506413	-2.13941280872826	-1.33026594762011	-1.47608299602391	-1.78320965314293	-2.04018154158098	-1.764154901375	-2.39822822276957	-2.32073819361685	-2.36442191475435	-2.1345626587587	-1.87593509573478	-2.43023094160707	-1.56384949143804
AC012360.6	-4.28642806651087	-4.09333418478043	-3.69459307690652	-4.40472832246304	-4.29463827717391	-3.11496055633696	-3.83532207064891	-3.22077100525109	-3.45656332456576	-3.94010455021413	-3.60167604711033	-4.29261517138533	-4.09725626965435	-3.76507888586739	-3.76089278359565	-3.60244948207609	-3.2563260478462	-3.98112187679565	-4.03405420856087	-4.08643543426685	-3.25907316099293	-4.36838543970326	-4.27512649456304	-3.15182147101087	-4.59301625634728	-4.56755828045978	-4.23496613421522	-3.34097046920217	-3.42689844957826	-3.38008719838424	-3.16408666395652	-4.15974076320544	-2.95211650725326	-3.08013539728261	-3.79721888767826	-4.43746910687391	-3.71086428825163	-3.84316165943043	-4.41657439856087	-3.23869682632989	-3.26671909865	-3.54546864537065	-3.45473296991957	-3.36604342419565	-3.05534615935652	-3.38586254646033	-4.63936374947283	-3.5142606231962	-3.55757258334022
AC012499.1	-5.3970006105087	-5.20830962862283	-5.60603148913098	-5.23298948459457	-5.79373192482283	-5.30721726268478	-5.53443261956957	-5.72238381793696	-5.37544086503424	-5.61813436595217	-5.32061601811522	-5.27317067932609	-5.84642301630435	-5.72421014039674	-5.4040559311663	-5.80606834057935	-5.65032429529022	-5.41864961076413	-5.11267362577935	-5.49025961955326	-5.78405356884457	-5.72801327898913	-5.80532192934783	-5.73343588768478	-5.39132786411848	-5.91310391304348	-5.49287660105543	-5.56983074365761	-5.68334758851413	-5.21540834238913	-5.50868076086957	-5.44834042572717	-4.93401047553478	-5.29641233091467	-5.88212155344565	-5.1237370584587	-5.77917278985543	-5.48794913224239	-5.47352681431359	-5.63154494565217	-5.81905606883696	-5.51798847101087	-5.21371944080272	-5.9672935960163	-5.75467655796576	-5.77222981883696	-5.82509654619565	-5.98754726902174	-5.49692689311196
AC012531.25	-5.81372649637663	-5.71393848732065	-5.4013091902212	-5.92596048913043	-5.64205638496576	-5.95808784420109	-5.61914182970326	-5.59172910145217	-5.94831673913044	-6.12357527173913	-5.67171498007283	-5.7322087581538	-6.03969923913044	-5.39851614583913	-5.66120376267935	-5.69232672916522	-5.98934942028804	-5.80346012047283	-5.74781200906087	-5.79774135869891	-5.78405356884457	-5.9023839673913	-5.61649967753913	-5.2800366648587	-5.53426730706739	-5.3630329286913	-5.98544456522065	-5.76396017209783	-6.04395057065217	-5.56376406405109	-5.85176115942391	-5.44834042572717	-5.63306312500326	-5.64169932971359	-5.88212155344565	-5.76396017209783	-5.77917278985543	-5.83063483876848	-5.73543523550761	-5.63154494565217	-6.04685247282609	-5.81883422101087	-5.52693390398913	-5.64343299158533	-5.14361534264783	-5.38911646468478	-5.65013186594239	-5.32274838224239	-5.85294928895109
AC013463.2	-4.1663187443962	-4.56493355796739	-3.61877319022174	-3.92163714234348	-3.75976876448478	-3.48173419134076	-4.18809831755326	-4.38288889299674	-3.75004522359783	-4.76466651578967	-3.7512094981913	-4.10129225407011	-4.02037990943152	-3.27057655952826	-2.80086721091739	-3.9802474818913	-4.00689513978152	-3.549418956775	-4.42769053441304	-3.65394575091304	-4.3526427081788	-3.99821258777174	-3.10730501622609	-3.68540207086522	-3.8107358221125	-3.67329639259457	-4.08738105486848	-3.71398593962065	-3.42689844957826	-4.06704294928587	-4.41136147373478	-3.51905149124022	-4.20910343011957	-3.24355279650815	-3.29611435573641	-4.00859604890761	-4.39627733488043	-3.72445203713804	-3.81151278816304	-3.5145120308087	-3.54546864537065	-3.63333915022446	-3.5136448558837	-4.08030354982228	-3.18013934387065	-3.49318923334891	-4.43290551229837	-3.40061889175489	-3.11541453230435
AC013733.4	-5.66927671376685	-5.92770326539674	-5.7400293568837	-5.88868711504022	-5.8378811141288	-5.90001608061576	-5.87694942934783	-5.81516880435109	-5.71272829709783	-5.83688668477935	-5.5967115851413	-5.7322087581538	-5.7509182826163	-5.75501294836576	-5.79174650724674	-5.83841087409076	-5.90028032608696	-5.76423362318478	-5.50471659420109	-5.76752083877174	-5.61081048007011	-5.81372649637663	-5.7199484510837	-5.65745570108696	-5.62689109420326	-5.66390300453315	-5.83063483876848	-5.68158499546739	-5.74722394564891	-5.50085467391304	-5.59351753079674	-5.81241440579511	-5.73226519021739	-5.89012353261087	-5.81552603261196	-5.57736775905435	-5.72799113225	-5.76262156703261	-5.9023839673913	-5.55823722644565	-5.81905606883696	-5.75195718478424	-5.4817602898587	-5.72862114129891	-5.62647354347826	-5.70242950828261	-5.54431149819185	-5.78689976448913	-5.66229620924239
AC016831.7	-3.52804613263804	-3.54511567029022	-4.42481958174456	-4.06867607065326	-3.81633577137717	-4.36077253214565	-3.67575786805652	-3.91554209964565	-3.86861223369185	-4.1074184019163	-4.17962232585598	-3.69127812011522	-3.48673118017989	-4.3048786322413	-4.56148602847826	-3.75555334799511	-3.72067156259185	-4.24590966602717	-4.12713923731739	-3.77469295651739	-4.43812514220326	-3.67899087292065	-3.30492718779239	-5.10938249280054	-3.60138793478641	-4.07050575672717	-3.40427005071957	-3.85595439854674	-3.15654472805761	-3.58566099241141	-4.0661454055375	-3.70840141421304	-2.95211650725326	-4.13381241304239	-4.13692058634022	-5.4758978297087	-3.89160528261522	-4.7351191649913	-5.01142577054348	-3.69726020002065	-4.0870607336913	-4.01361143296413	-5.21371944080272	-3.48084351915109	-4.94217611101413	-4.57355927481848	-4.43290551229837	-3.29470181780435	-4.2688058152163
AC016999.2	-3.52804613263804	-4.00379476974837	-3.13435670508804	-3.16717933623696	-3.13856169892174	-3.22560300730217	-2.91830640133315	-3.78725051992391	-3.37267837219783	-3.03296256945435	-3.2657563715087	-2.86889162623696	-2.93954299701359	-3.16702973967446	-3.15713574891957	-3.3470057674337	-3.10145331521413	-3.549418956775	-2.08460193439457	-3.08453846521087	-3.17434460279348	-2.95388434667065	-3.38278724196739	-3.37719420956467	-3.8107358221125	-3.36062085434457	-4.5600853469163	-3.24177382864185	-3.21522177671413	-3.48135237517391	-2.82286014095652	-3.51905149124022	-2.54354114130435	-3.75772753477554	-4.13692058634022	-3.03424341675326	-3.98346360182935	-4.11611075724728	-4.06552972825435	-4.11805813060217	-3.97958816864457	-3.46820380345761	-3.64172305977174	-3.14127550878098	-3.36551224346413	-3.61240354936359	-3.13150072593043	-3.77469295651739	-3.70627008696413
AC017002.2	0.871326683888043	0.845329669132609	1.04736627378261	0.898803662922826	-0.168602849580435	0.196081437495108	1.06010369981957	0.540563641397826	-0.571451513570652	-0.830682384277174	0.587065548825	-1.01420837703098	-1.102397904275	-0.862670911781522	-0.265221051121739	-1.03150437610652	-0.603129711490217	-0.00176964137065217	-1.05318673873913	-0.217877089517934	-1.30805264896848	-0.528115163444022	-1.09636091255544	-0.488261338611957	-0.968154619977173	-0.139448294644022	-0.552602123	0.665077474194022	-0.627435617798914	-0.0647461962766299	-0.224906977477174	0.151060114329348	-0.25045492895163	-0.404700574090217	-0.804863364596739	0.722598283053805	0.17199789153913	0.224400673053804	-1.17529182184946	-0.367966658355978	-0.840852307454348	-1.25158676071522	-0.989443628266304	-0.22839996148913	-1.35491827692283	0.309975673009783	-0.0416863839521739	-1.15232035419076	-1.03456071074565
AC017104.6	-1.12543701450326	-0.63731314056413	-1.16954070475652	-0.83383370066087	-1.10366831978261	-0.63355230351413	-0.747822253078261	-0.992906563373913	-0.869074355151087	-1.31902188768587	-0.386503135911957	-1.12745898203587	-0.876245002501087	-0.676041068955435	-0.9421829991	-0.774371414468478	-0.707515825471195	-1.2689793343663	-0.635771225170109	-0.68193057447826	-0.910606236534783	-1.00447604378696	-0.620721056351087	-1.00144447635543	-1.15680048409239	-0.827874985191847	-0.950416147828261	-0.499152897231522	-1.32306569884891	-0.536924548330435	-0.948593117678261	-0.853875079423913	-1.51495565983261	-0.499937543788043	-0.656344871558696	-0.602361576025543	-1.200375586425	-0.924691046269565	-0.746820048375	-0.930503529097826	-1.10115987953261	-0.75292276008424	-0.769865295090761	-1.33686042770598	-1.09400488730978	-0.927740406424457	-1.03317840310543	-0.517901363683696	-0.546649555623369
AC018755.16	-2.06390967390598	-2.92825502472935	-2.74732284355978	-2.45663059044456	-2.86852214452391	-2.42063265888043	-2.49022212097174	-2.71458175997065	-2.79742443400707	-3.03296256945435	-1.94971971019511	-3.00515767540435	-1.88817941993587	-2.70482081835435	-2.80086721091739	-2.35607166236576	-2.50062396130598	-2.8221237642663	-1.64285551782609	-2.85469774746848	-2.89576900798043	-2.4854104493837	-3.04764694219565	-2.53191164084837	-2.73063824238152	-2.40172925415	-2.94010821027609	-3.06082237754022	-2.66057233403261	-2.7847496448587	-2.01827926226196	-2.26038898258587	-3.32734838645815	-1.98978031742391	-2.52325813903913	-2.4854104493837	-2.64116439098641	-2.69768261756522	-2.61207314340217	-2.57874678144239	-1.98176894354457	-2.90301118695109	-2.43391560866576	-2.14784807654348	-2.24439709669565	-2.43391560866576	-2.78935303623587	-3.08953252701413	-2.06233611710543
AC018755.17	-4.76558081547554	-4.56493355796739	-4.11968076448478	-3.85109373803478	-3.38278724196739	-4.6960466853625	-3.77967677612337	-3.85109373803478	-4.73499776113152	-3.8756223538	-4.62071187073044	-4.70618326643315	-3.38066724305435	-4.25327339687011	-3.8173140833788	-3.5010244296587	-4.47392204115924	-4.24590966602717	-4.42769053441304	-4.73819504968641	-4.72605502173913	-4.26475407336957	-4.96544666304022	-4.31581341188098	-4.04731497139837	-4.74682793478913	-3.71475980344511	-4.52565455639457	-3.97459757788913	-4.84166930227826	-4.22512260986033	-3.81130526111196	-3.07720668315543	-3.75772753477554	-4.7877900390788	-4.77614018788152	-4.28300109102826	-4.41620158876087	-4.5864034353	-4.64449319564457	-4.20045853167065	-4.36431602484674	-4.66974161299511	-4.64274285555054	-4.45454297100761	-4.38288889299674	-5.0503546030038	-4.2263266570913	-3.96762665787826
AC018766.6	-3.52804613263804	-3.15713574891957	-3.19513068926087	-3.25336641894022	-3.43474078267989	-3.4049644063125	-3.32128001346087	-4.2505807631288	-3.80503442494728	-3.8756223538	-3.46309944609022	-3.35812675255109	-3.6098127763962	-3.86841688767717	-3.8173140833788	-3.93045115037174	-3.4341701673337	-3.37441082213696	-4.12713923731739	-4.01823331339891	-3.25907316099293	-3.20991828931685	-3.92956622244891	-3.91361473043804	-3.50508683248587	-3.36062085434457	-4.39169926190544	-3.46411946617337	-4.32751120471739	-3.29710584729674	-2.98443597187989	-3.27399724456522	-3.46425104295326	-3.43757999369946	-3.79721888767826	-3.52935321579239	-3.98346360182935	-4.11611075724728	-4.06552972825435	-3.44158950361957	-3.97958816864457	-2.6195852889	-3.38799574042663	-3.6225481531413	-3.76916951086196	-3.00283741233261	-3.35091656703098	-3.29470181780435	-4.2688058152163
AC018816.3	-2.18312038908587	-2.51900958173696	-1.37189182001413	-3.12212929498043	-1.00847290246848	-2.63483643755435	-2.7319601833462	-1.64239559424293	-2.53993491221522	-2.79623989365217	-2.08951084212826	-2.26370169414457	-3.12244629105435	-2.53568371804565	-3.35647558935217	-2.56913781817935	-2.72480412347609	-1.90584406305054	-1.43114078534565	-2.11735361812446	-2.21310522184076	-2.95388434667065	-2.77253390381522	-2.74658268457011	-2.18259608434891	-3.09182157427174	-3.08113531859348	-2.9028361505837	-2.81412226443152	-1.57668422309076	-2.66279918052935	-1.75727684920543	-0.882897811380435	-2.8681629149163	-2.17953446159783	-3.42320287961957	-2.48268608695978	-1.18239769774565	-2.00654237684783	-2.12783817635109	-2.04018154158098	-2.4092240924587	-1.42607316965652	-2.93512740851848	-2.45143137897826	-1.79036246146413	-2.02096010957609	-2.68068999380978	-2.79957868750326
AC024560.2	-4.06820401397717	-4.66298328365326	-3.85523001086902	-5.32022208152826	-4.7979332159625	-3.81502668689783	-4.97021962108044	-3.14925011050761	-4.96259947431196	-5.20033300361848	-2.94519470798478	-3.92250132427609	-3.6098127763962	-3.3116063865038	-4.47045939542391	-4.3670849746413	-5.20562633246196	-5.62729688043478	-5.22764314130435	-4.01823331339891	-2.68606668444348	-4.58011554030815	-3.19942193576359	-4.76401959843533	-4.89725888224674	-3.92195539072283	-2.18856002269674	-3.71398593962065	-4.45732336076522	-2.22991984967391	-5.13410603260435	-4.0447845771163	-4.93401047553478	-4.13381241304239	-5.06705830577446	-4.00859604890761	-3.71086428825163	-4.57146395471196	-3.43725416951467	-3.89841097826196	-2.97148644293587	-2.71186731630435	-4.48109153624022	-3.02884444456902	-3.7013781884087	-3.8926336193913	-5.25308514763587	-4.94189710633261	-4.49796061412391
AC025442.3	-2.23136890588261	-2.305763654275	-2.47640843693152	-2.49880306099457	-2.4570671843038	-2.44915396032935	-2.68345487433261	-2.25158523481957	-2.57229786793043	-2.41320022553587	-2.59397526150054	-2.39427230634783	-2.88109898615543	-2.57010192752935	-2.7133808643087	-2.61994520506522	-2.89459413042826	-2.4364097416087	-2.82159478206848	-2.73399336195326	-2.69613826666522	-2.61269336026087	-2.49128259416957	-3.03493121148804	-2.53993491221522	-2.53430895821413	-2.63396129058696	-2.68244418368696	-2.68244418368696	-2.68300424858696	-2.04125356858152	-2.55497952593152	-2.43526026159457	-2.541852266275	-3.33618450577446	-2.90076252138804	-2.99486428576413	-3.36012619950163	-2.69117879348478	-3.48429464963043	-2.89962788999022	-2.69768261756522	-2.78139076303261	-2.30322166600761	-2.87043776675	-2.51257792997826	-2.98001457904348	-2.94299230614891	-2.22825012356087
AC064852.4	-2.88475114040217	-2.72519318573315	-3.54994142842011	-2.93802949304783	-3.13856169892174	-2.67627438757554	-3.20684485544239	-3.38548733188913	-2.88339568226739	-3.59851116666304	-3.22756846783152	-2.5043114880837	-3.7371255737038	-2.58526684263043	-3.23617050592446	-3.37935546720489	-3.2563260478462	-3.10539079499674	-3.09922169710652	-3.7121529318587	-3.7295069719913	-2.78007627888424	-3.98479514572446	-3.78956216667717	-3.42926198835163	-4.07050575672717	-4.5600853469163	-4.52565455639457	-4.08940433295109	-4.35142809411902	-4.22512260986033	-3.19209130434348	-3.99073365158424	-3.53612502057989	-3.03401609819402	-2.26742882564565	-2.96936591847826	-3.42618823920978	-3.03911109219348	-3.7906062726462	-3.14566120923478	-4.12079662802826	-3.26336671594565	-4.08030354982228	-3.90526187646141	-3.8926336193913	-3.13150072593043	-3.77469295651739	-3.42363424870326
AC067956.1	-5.72871351448913	-5.80086337862283	-5.94584722826087	-5.92596048913043	-5.94605600543478	-5.51686604167391	-6.01686688405435	-5.20573423183641	-5.73893740942228	-5.42876141123533	-5.9790985326087	-5.81883422101087	-6.03969923913044	-6.0895852173913	-5.74989028985435	-5.69232672916522	-5.20562633246196	-5.41864961076413	-5.74781200906087	-5.93242894927174	-5.78405356884457	-5.72801327898913	-6.04395057065217	-5.60603148913098	-5.69100070017554	-5.74171182518315	-5.49287660105543	-5.35806369318043	-6.04395057065217	-5.21540834238913	-5.68273644022065	-5.60354412680543	-5.63306312500326	-5.47074422100652	-5.75778162590435	-5.30448994021413	-5.77917278985543	-5.83063483876848	-5.5410272707038	-5.63154494565217	-5.17726320651413	-5.68008121376413	-5.52693390398913	-5.64343299158533	-5.65451634329511	-5.92683199728261	-5.45837245108696	-5.68255947916467	-5.61903124093478
AC068039.4	-2.98782875442391	-2.62183505974402	-2.21148622351902	-3.54754693913152	-3.21722623399565	-2.28174114340435	-3.27774378868641	-3.29691380692609	-3.33310718866739	-2.58863354305	-4.74530403247989	-3.42155468587391	-2.56503946896739	-2.78699176681957	-4.90779177923587	-2.75138015726196	-3.33880677354457	-3.62335319772826	-3.63401160144946	-3.46077504889783	-2.68606668444348	-4.36838543970326	-3.2694482278587	-2.80001223105761	-3.10329862442391	-3.92195539072283	-3.49457704305435	-4.33893581197826	-4.99180666706196	-3.80449909963913	-3.77115816803261	-3.11518754432065	-3.99073365158424	-3.75772753477554	-4.7877900390788	-2.60607525505543	-4.50981931702065	-3.25216397209783	-3.86826282058315	-4.23882898550978	-5.17726320651413	-3.79932333659565	-4.39585806340924	-4.64274285555054	-5.05198661757935	-4.97140269112609	-3.46937737033913	-4.75919587498587	-3.70627008696413
AC068138.1	-4.76558081547554	-4.56493355796739	-4.64098190993478	-4.93592650258804	-4.62232681884456	-3.77713629457391	-3.93714516666304	-4.17479722438098	-4.80441197827174	-3.94010455021413	-4.07011025595	-4.59288439675109	-5.32626037681522	-3.65115773465544	-4.08544387065326	-3.71179984874076	-4.47392204115924	-3.43138506603207	-3.86040559238587	-4.58298289687391	-4.11984837137283	-3.67899087292065	-4.6317996362587	-3.68540207086522	-4.45651536939022	-5.15422263707609	-5.11576377872174	-4.52565455639457	-3.97459757788913	-4.06704294928587	-4.41136147373478	-3.61740280797391	-4.20910343011957	-3.75772753477554	-3.70685483152935	-4.28087584369239	-4.39627733488043	-3.72445203713804	-3.50971435362717	-3.89841097826196	-3.54546864537065	-5.51798847101087	-3.45473296991957	-3.36604342419565	-4.20671549610978	-3.7476821358663	-4.08426926812935	-4.56719494020652	-3.42363424870326
AC068831.3	-3.69140419643152	-3.36247904338424	-2.89492361617065	-3.16717933623696	-2.7671197028587	-3.11496055633696	-2.95366316881576	-3.63494411395978	-3.13215769773641	-3.07470622125	-2.58246452137935	-2.91131515881522	-2.66217741233098	-2.87200592949674	-3.11743714650598	-3.17264893062283	-3.04111191537283	-3.62335319772826	-3.09922169710652	-3.46077504889783	-3.61639018991304	-2.90757473895435	-3.2694482278587	-2.9388642410087	-2.9147607579712	-3.36062085434457	-4.39169926190544	-3.85595439854674	-3.27667102537717	-3.80449909963913	-3.2657563715087	-3.51905149124022	-3.07720668315543	-3.24355279650815	-3.45406418142174	-3.52935321579239	-3.39437907073696	-3.72445203713804	-3.06849563151848	-3.89841097826196	-2.87358250845761	-3.25869252378098	-2.88265045190326	-3.02884444456902	-3.47099065579348	-3.49318923334891	-3.04015218585543	-2.75089372937283	-2.85076462307935
AC073283.7	-0.261900341259782	-0.473986236122282	-0.23370068308587	-0.572350495138043	-0.647450787775	-0.290105258394565	-0.464884990234239	-0.116094401159783	-0.37974093546413	-1.58407387843478	-0.139610598026087	-0.72321605483587	-0.0170298139641304	-0.638256090786956	-0.102770298554348	-0.256140472286957	-0.346461155513043	-0.377400900441848	0.177071583048913	-0.127375548047283	-0.0279574830402174	-0.462751779128261	-0.114016420579891	-1.56831171157337	-1.45407456930543	-1.4038901494663	-1.33529322348587	-0.841205440602174	-1.17116152491793	-1.55101072548261	-0.470390470263587	-1.00367030244674	-1.18774442427826	-0.912181825227174	-0.680151636181522	0.0307239542423913	-1.04469767325109	-1.36712654705272	-0.991117806866305	-0.619028411782609	-0.799155811818479	-0.267313812066304	-0.931767793184783	-0.149055151931522	-1.05171487473533	-1.12690495342717	-1.45573130388696	-1.94194172529185	-0.981648879205434
AC073321.4	-1.79798560422391	-1.91258906929239	-1.27154768495761	-2.05561148560543	-2.73449213649185	-1.30012150000109	-1.53982008453533	-1.4803861792413	-1.7806597998663	-1.19463440055924	-2.03872048197065	-1.97759614127826	-2.39957064293967	-1.9895151723663	-2.18211398560109	-1.70248167460978	-1.99966990516685	-1.6892110498913	-2.13821492961739	-1.6123367976413	-1.30805264896848	-1.82248957539674	-1.71546658990109	-1.4272874188337	-2.06692312845815	-1.90865441956522	-1.51693519832717	-0.726618343394565	-2.56075633151087	-0.956851973629348	-0.781824258058153	-1.04730242960326	-1.62702456568641	-1.29389112303043	-1.79179443460054	-1.62702456568641	-1.02345300228261	-2.02516529831413	-1.72532714735326	-1.30732834455543	-1.35328594634239	-1.0871855471587	-0.963191961216304	-0.815472263650543	-1.68024952012283	-0.794491570608696	-1.31483813927989	-1.08440897857065	-1.1040467988587
AC074212.6	-3.26148390256413	-3.50295538590217	-3.45898384525326	-3.41512950832935	-3.26346488588043	-2.98920187529783	-2.74635675071304	-3.16316459769348	-2.98309674683261	-3.29338827115924	-2.69507243541848	-3.16571717915	-3.40813601539891	-3.67946472044565	-3.1019539818	-2.50582353675435	-3.05421573851413	-3.44724345235163	-3.324801887875	-3.21563315683587	-3.3356069495337	-3.12953155059891	-3.47897626268152	-2.98920187529783	-3.21320867029348	-3.1998338140413	-3.28821218822065	-3.65274430985815	-3.0075938740913	-3.52486842692337	-3.19079575897174	-3.15727021821196	-3.37151393601848	-3.04015218585543	-2.99788864325109	-3.36588289506902	-3.1057474250712	-3.77755616665978	-3.32141539950543	-3.55172342901413	-2.85244693355924	-3.22705524512283	-3.1424001003663	-2.34630769083478	-2.98567338763533	-3.07239945977935	-3.30558344954565	-3.25763831065217	-3.13923239052609
AC079305.10	-4.76558081547554	-4.66298328365326	-5.4013091902212	-4.13836096375652	-3.88893182929783	-3.44549225474457	-4.5957612755087	-3.78725051992391	-3.41037367308152	-4.4588234777375	-4.88978158229348	-5.15569290657935	-4.92029447567065	-4.4311834673913	-4.30880556288913	-3.75555334799511	-4.1294832933788	-3.62335319772826	-3.86040559238587	-4.43692091123152	-4.19078362605326	-4.26475407336957	-3.92956622244891	-3.78956216667717	-3.8107358221125	-2.5091319012663	-2.7162275545663	-3.15218998369239	-1.51693519832717	-3.80449909963913	-4.22512260986033	-3.11518754432065	-3.32734838645815	-2.06233611710543	-3.03401609819402	-4.43746910687391	-2.9195408609337	-3.84316165943043	-3.91337772481685	-4.23882898550978	-4.0870607336913	-3.39112528352283	-2.5031053264125	-3.14127550878098	-3.13043539434728	-3.61240354936359	-3.35091656703098	-2.21004305734239	-2.85076462307935
AC079741.2	-4.41316868091033	-4.66298328365326	-5.18683616510543	-3.85109373803478	-5.06737784601087	-3.96904923938913	-4.5957612755087	-5.51099071014456	-5.30186627548424	-4.56413920994674	-4.30004956883696	-3.4876664117163	-5.17180356521413	-5.0814503191	-4.30880556288913	-4.46787460003207	-3.81847401178478	-4.75544124185326	-4.6438415865663	-4.81445893214185	-5.2202179909413	-3.99821258777174	-4.21652204890815	-4.45060549430761	-5.07513545302826	-4.74682793478913	-3.60206948493478	-4.52565455639457	-4.32751120471739	-3.92956622244891	-4.22512260986033	-3.81130526111196	-4.6809575806125	-4.76569338587283	-3.52713622825652	-4.13533528662174	-3.39437907073696	-4.57146395471196	-4.5864034353	-2.89775474782174	-4.20045853167065	-3.54546864537065	-4.2034542291663	-4.25217147620326	-4.45454297100761	-4.57355927481848	-4.25346840580109	-4.2263266570913	-2.61994520506522
AC079767.4	-0.0661370283260869	1.18104815410435	0.708216118384783	-0.428791783385327	0.054884251441304	-0.0610939826228261	0.902165421721739	-0.503723484742391	0.42749246662663	0.217186296725	0.410351870333696	-0.637910018041305	-1.31312511611413	1.39986674550326	-0.00298100118152174	0.128630467890761	0.436925698856522	-0.025319848148913	-0.529556817054348	0.935400548183153	-0.867047536629891	-1.23734834873804	-1.10762707275217	-0.858655223948913	-2.34630769083478	1.42190162045054	-1.02460394977717	-0.780373056790218	-0.0293205324157609	-1.80385294911196	-0.145832619343478	-0.14987838736413	0.209451202885869	-1.1227964535913	-2.52325813903913	-1.96632031022011	-0.544870902867391	-0.937748500231522	-1.25692767857609	-0.663290049247826	-0.928323372383696	0.288991908008153	-0.629128905392391	-0.161864901932609	-0.834042058830435	-1.32264617734674	-1.4240424265212	-3.29470181780435	1.54676134773478
AC079807.4	-4.06820401397717	-3.36247904338424	-5.18683616510543	-5.04559789053044	-4.7979332159625	-4.75858013431467	-4.18809831755326	-4.80583335869891	-5.12916057065761	-4.2612439818913	-5.07333236413696	-4.20158054716793	-5.40628195652174	-4.19871639545326	-4.39790418569239	-4.83343049714565	-3.77562747335	-4.65091802019239	-4.42769053441304	-2.42469491921413	-4.19078362605326	-5.44048086594511	-5.36615458332935	-5.60603148913098	-4.73801945264022	-4.95441692573152	-4.92630862863804	-4.52565455639457	-4.32751120471739	-4.35142809411902	-4.41136147373478	-4.56775283966685	-4.6809575806125	-4.43708094021685	-5.35902479761087	-4.61462070048587	-5.15802060386141	-4.41620158876087	-4.87397486749293	-3.89841097826196	-5.17726320651413	-4.90716549999674	-5.10725509613641	-4.43589110235544	-4.85343283980761	-4.97140269112609	-5.65013186594239	-4.56719494020652	-4.49796061412391
AC083843.1	-2.80921707952174	-2.94561935434457	-2.58502250503152	-1.83804590136413	-2.32415761368587	-2.5219168149587	-2.47599668125435	-2.40948305443696	-2.74680861842717	-2.00763885039783	-2.81625460296957	-2.21836673156304	-2.41407527880978	-2.50408876240217	-2.43218171720435	-2.97269771513913	-2.20663661337935	-1.91573446442065	-2.52857052482609	-2.87452103442391	-2.41320022553587	-3.07684734891304	-2.02135681175978	-2.51582529903261	-2.16598424383043	-2.36981202843696	-2.53383342500761	-2.59759135908587	-2.82806268769239	-2.9580957905837	-2.00421517513587	-3.22719881290978	-3.1160384037587	-3.13783518822174	-2.05648929163478	-2.90161569516196	-2.39932514226304	-2.15905992969891	-1.70812730260435	-2.37663198626957	-2.31550666097391	-2.67648469779348	-2.81265532413152	-2.06468941865326	-3.19587627825761	-2.47125154224239	-2.73705388007283	-2.64375169392826	-3.0904462756375
AC083949.1	0.984048119465761	0.694820641646739	1.17156419440707	0.386867217405978	0.283480949961956	0.723328240283696	0.732374564704891	0.96026270989674	0.587328633336957	0.286739301461956	0.641925750405435	0.114503275901087	0.660648688103804	0.851685261516304	0.17561407563587	0.117985635321739	-0.286007794167391	0.19706391056413	0.0685016389407609	1.06127400950326	0.174258679844566	0.341832639384783	0.169058669558695	0.227457853570652	0.701797001071738	0.660450483461957	-0.324408366597826	0.0866278105793478	-0.266720330023913	0.690193155043478	0.373431191141304	0.40104201725326	0.0284515090690223	0.42355488603913	0.494418811698913	0.62812089256087	-0.136049973772826	0.0303004679586952	0.573735256116848	0.685286554061956	0.188060659278804	0.341397919645652	0.54936007556413	0.901098692460326	0.508709515043478	1.09774087694239	0.119689940044022	-0.272741546390217	0.859488925246739
AC084219.3	-4.41316868091033	-3.67840057945978	-3.69459307690652	-3.71507117047989	-4.14542787992065	-4.42782621454348	-3.93714516666304	-3.47181597824891	-3.75004522359783	-4.3647361872	-3.54927341239511	-4.4885992173913	-4.09725626965435	-4.19871639545326	-3.76089278359565	-4.89777145834022	-3.33880677354457	-4.43944196919239	-3.94162853804348	-3.7121529318587	-3.85965954133315	-3.90626712654783	-4.48465777140109	-3.91361473043804	-4.45651536939022	-4.07050575672717	-4.5600853469163	-3.99608326087609	-3.97459757788913	-3.38008719838424	-4.22512260986033	-3.61740280797391	-4.20910343011957	-4.43708094021685	-4.40472832246304	-4.00859604890761	-4.39627733488043	-4.7351191649913	-4.5864034353	-4.95649791667065	-4.0870607336913	-4.12079662802826	-4.57901545472174	-4.43589110235544	-4.03843587138044	-4.04807097975761	-4.63936374947283	-3.77469295651739	-3.30026297474457
AC087501.1	-3.87606256213859	-3.76365882872717	-4.02518724786522	-4.13836096375652	-4.54936691913424	-4.56404440540109	-4.8186412916663	-3.63494411395978	-3.91780095379022	-3.94010455021413	-4.99701902220978	-3.15265819855109	-5.09464228597826	-4.02547360118424	-3.94449085027826	-4.420836931425	-4.47392204115924	-3.90508328189783	-3.94162853804348	-4.37280051461957	-4.81472565393696	-5.44048086594511	-2.50694881819239	-4.04411438044239	-4.31334491919348	-5.3630329286913	-4.08738105486848	-4.15310612585272	-4.84793078059456	-4.49860871103207	-5.32284359691467	-4.86971955480109	-3.46425104295326	-5.1180121648663	-4.66042227342554	-4.00859604890761	-4.08087370334783	-4.41620158876087	-4.79499939674674	-4.64449319564457	-4.77777570117989	-4.624144307725	-4.88790495055815	-3.92307507607609	-3.90526187646141	-4.04807097975761	-4.08426926812935	-4.39559106767935	-4.87296817586196
AC090627.1	1.7582614336163	1.91597048062717	1.70166169224293	1.28548507771793	0.918576778371196	1.01091470761087	1.10441324893261	1.88020973624674	0.575173409375544	0.144402374783696	1.44844970160761	0.517474003639673	0.578967351067391	1.1956649461413	0.290779987858696	-0.852869474017934	-0.307828093609239	0.485277755121739	0.0394993587016304	0.798879558426087	0.0646061411206522	-1.42108580649674	0.466295567488043	0.075479042876087	1.83230658351957	1.3099814963875	-0.179327403254348	0.455549681684783	-0.141352527605435	1.08087337116359	0.095965709325	-0.46215621558424	0.453453241404348	0.407768309909783	0.188719946963587	1.55063064045815	-0.609949259632065	0.829027088940217	-0.272741546390217	0.419944005337501	-0.462367729032609	0.180343978604348	-0.71134122156087	0.169058669558695	0.344510398804348	1.58108038848913	0.692803035880435	-0.80871001942663	0.592092659996739
AC091133.1	0.0580008388994565	-0.282530556728804	-0.0594740126190217	-0.634340612895109	-0.127375548047283	-0.599730238675544	-0.541037093726087	-0.795324390976087	-0.571451513570652	-0.197512863120108	-0.6745505641	-0.0773472884032609	-0.238561725822826	-0.416547129895109	-0.658059000926087	-0.544379026005978	-0.231689221717935	-0.547224440942391	0.00353880238043432	-0.606745509476088	-0.893680913710326	-0.153851970402174	-0.369196103067391	-0.711887989838587	-0.504690142138043	-0.745202911042935	-0.468828997026087	-0.97676389678913	-0.872444058305435	-0.495606374952174	-0.489151012027174	-0.66519195050163	-0.422604420355435	-0.349184135522825	-0.298606079698913	-0.441611887195653	-0.659825482099457	-0.85647769516087	-0.894781494301087	-0.984458090788043	-0.8886065337625	-0.971173302484783	-0.702448119090217	0.0131778428070647	-0.483466392832609	-0.365197932539674	-0.790895297732609	-0.951954750511413	0.117543194946739
AC091633.3	-3.87606256213859	-4.76283520447065	-4.11968076448478	-3.04420809112554	-2.61348756432228	-3.60651644022717	-4.30596670923859	-4.17479722438098	-3.37267837219783	-2.50769209947065	-3.54927341239511	-3.69127812011522	-4.58967191303587	-4.12744877807989	-4.1538954490663	-3.28856099906196	-4.07111976268152	-3.37441082213696	-4.87639031913967	-2.85469774746848	-3.55737772373478	-3.60102733342609	-3.1707550696837	-5.60603148913098	-4.73801945264022	-5.15422263707609	-3.08113531859348	-3.99608326087609	-2.56075633151087	-4.35142809411902	-4.9496570093538	-3.43122267029022	-4.6809575806125	-5.80334008152174	-4.53478414855109	-4.77614018788152	-3.89160528261522	-2.98130586470815	-2.00654237684783	-2.71227111629348	-4.42782621454348	-3.32267381413587	-4.88790495055815	-2.26370169414457	-4.11733667211304	-5.17291242390217	-4.63936374947283	-4.2263266570913	-3.63624547690326
AC092192.1	-3.23487577354728	-3.91795298414185	-3.3721886060288	-3.85109373803478	-3.94449085027826	-3.52189533174674	-3.39618809057609	-3.003623511775	-2.79742443400707	-4.1074184019163	-3.90020515389511	-3.76916951086196	-3.87981888768804	-4.0783910144837	-3.1966381545038	-3.9802474818913	-4.00689513978152	-3.0589397892587	-2.94400218052011	-3.7121529318587	-3.45637131709348	-4.17130083113533	-2.6502720795288	-4.93876149365543	-3.42926198835163	-4.22597169655815	-4.39169926190544	-3.46411946617337	-4.72020937394565	-4.20611115454674	-2.66279918052935	-4.86971955480109	-4.6809575806125	-4.13381241304239	-2.80223228945978	-3.31510081634076	-3.12392467833315	-4.11611075724728	-3.33251426493478	-3.5145120308087	-4.77777570117989	-4.01361143296413	-3.71649693296957	-3.48084351915109	-5.25725367183913	-1.68952111685543	-4.43290551229837	-2.90888961055217	-3.48673118017989
AC092620.2	2.71902555941739	2.25790183805435	2.18669000851848	2.43055797181957	0.837233919072826	2.28636090657011	2.04574456974674	2.15708204811087	1.60354825031359	1.93611191558261	1.91773805461413	2.27310570889457	2.31178464168478	1.5284138360587	1.95976897100761	1.80160460858315	1.62326224325978	1.93312234256848	1.8721820687837	1.52723559883696	2.26330338730435	2.5621813285913	1.35770284481196	2.41588057514457	3.28287897644239	3.46783551630326	2.49057413801304	2.8361844909413	2.01478909950435	2.60141119165978	3.06802996874565	2.48521177492826	1.78781394776522	2.48901469793152	3.26883449095	2.61607458552935	2.35042458405761	2.69051729981685	1.96266082126956	2.54237209151848	2.0628381513913	2.418213870125	2.81983013949239	2.66749215216957	1.92676050195978	3.12751160651576	2.67843877464946	2.70154214969783	2.89233448782337
AC092660.1	-5.62736293387663	-5.09612960040544	-5.29915630314783	-5.32022208152826	-5.06737784601087	-5.17132067753696	-5.9518322210163	-5.28960256832609	-5.44885522192609	-5.52035734601413	-5.44559081340543	-5.63917109601413	-5.54901621013804	-5.46289647825761	-5.30786540760435	-5.45227328985435	-5.51499500000163	-5.09594012576848	-5.22764314130435	-4.73819504968641	-5.69190482427554	-5.53206116304457	-5.36615458332935	-5.10938249280054	-5.07513545302826	-5.3630329286913	-4.92630862863804	-5.14382745678587	-5.53733508515217	-5.56376406405109	-5.32284359691467	-5.44834042572717	-5.42699721104728	-5.1180121648663	-5.6330879483712	-5.4758978297087	-5.64925630253696	-5.09140712966304	-5.47352681431359	-5.63154494565217	-5.30808968447935	-5.22400041850326	-4.98342533966956	-5.27210356934891	-5.35428337772065	-5.59332192935109	-5.0503546030038	-5.32274838224239	-5.73113445108696
AC092667.2	-5.62736293387663	-5.20830962862283	-5.0805978814663	-5.66137602717391	-5.06737784601087	-5.64131828287119	-4.8186412916663	-5.36116296196522	-5.30186627548424	-5.70242950828261	-5.50388423278641	-5.27317067932609	-4.75518150232935	-5.2100724320712	-4.73320718505	-5.29963209330598	-5.51499500000163	-5.51849131884294	-5.32878849094565	-2.97620398970598	-5.2202179909413	-4.89746923860924	-5.42608488793859	-5.2800366648587	-5.23443625	-6.19181372282609	-5.66195851449239	-4.72767483953804	-5.53733508515217	-4.84166930227826	-5.32284359691467	-5.44834042572717	-5.42699721104728	-4.94533766273533	-5.6330879483712	-5.30448994021413	-5.15802060386141	-5.65991576540054	-5.32986910778967	-5.47132261685109	-5.30808968447935	-5.51798847101087	-5.21371944080272	-5.46368812681196	-5.25725367183913	-5.59332192935109	-4.84204678506304	-5.1298009389163	-5.11484148732337
AC100830.4	-1.82336079709348	-1.22721045280109	-1.8199856201337	-1.14633021511957	-0.73922604035163	-0.830682384277174	-0.987065588449457	-1.3489264916663	-1.63496246696902	-1.25756917774348	-1.76151155318913	-1.27011521966902	-1.46451817686413	-1.72052918783913	-1.13375182353967	-0.873230989988587	-0.764831080608696	-1.39366862015435	-1.28480106584891	-2.21148622351902	-1.11042294324674	-1.18774442427826	-1.13827159656902	-0.893071597547826	-0.161864901932609	-1.06444968653913	-1.41915458137717	-1.51693519832717	-0.857331860797826	-0.747220912120109	-1.42147938300652	-1.47513648405435	-1.35957152565761	-1.04009094342609	-1.14844032872011	-1.83525381848152	-1.36666191573152	-0.595746623877718	-1.28164906909783	-0.558047417278804	-1.10115987953261	-1.17264618488043	-1.13420543297935	-1.82212735581848	-0.701578176671739	-0.992906563373913	-1.31483813927989	-1.65334367665435	-1.34997328313478
AC104667.3	-3.04649951025761	-4.00379476974837	-3.93512533228043	-3.54754693913152	-3.43474078267989	-3.25982938587283	-3.77967677612337	-3.63494411395978	-3.59880854578967	-3.65905984366848	-3.46309944609022	-2.95388434667065	-3.7371255737038	-3.20392885032065	-3.35647558935217	-3.40677036303261	-3.47283152804457	-3.20991828931685	-3.2869801392913	-3.95396713768859	-3.98479514572446	-3.52486842692337	-3.68420953623261	-3.68540207086522	-4.45651536939022	-3.55522388739457	-3.40427005071957	-3.46411946617337	-4.45732336076522	-3.80449909963913	-3.38586254646033	-4.0447845771163	-3.19641015307174	-3.75772753477554	-3.79721888767826	-3.12181229890652	-3.98346360182935	-3.61516477063044	-3.73368905071413	-3.69726020002065	-3.40474162187174	-3.90929927536196	-2.83811569660435	-3.14127550878098	-3.7013781884087	-3.00283741233261	-3.60615130294565	-3.9078464715337	-3.36062085434457
AC106801.1	-5.27468919409239	-5.41954738406087	-4.11968076448478	-5.59146461775815	-5.13861448615978	-4.42782621454348	-4.8186412916663	-4.89419284420109	-5.44885522192609	-5.09769698641848	-5.12585713587283	-5.05441514408152	-4.84437094901522	-4.95053078200326	-4.64108147308913	-5.11900933976196	-5.12485856882935	-4.87692269323913	-4.75417975180761	-5.14640515640435	-4.72605502173913	-5.01017850440217	-4.21652204890815	-5.10938249280054	-5.07513545302826	-5.3630329286913	-4.73405190235	-5.14382745678587	-4.99180666706196	-5.7293592980087	-3.91919001735217	-5.13939834511196	-5.42699721104728	-5.29641233091467	-4.40472832246304	-4.28087584369239	-5.41667148822065	-4.91124630434783	-4.9354017094875	-5.11822610352609	-4.545181028075	-4.90716549999674	-4.76598881521522	-4.84560656159783	-5.25725367183913	-4.97140269112609	-5.0503546030038	-4.75919587498587	-4.98554043098207
AC108056.1	-5.3970006105087	-5.87893918477935	-5.29915630314783	-5.59146461775815	-5.72441972826087	-5.64131828287119	-5.87694942934783	-5.85176115942391	-5.87462742754022	-5.61813436595217	-5.44559081340543	-5.7322087581538	-5.17180356521413	-5.0814503191	-5.91316402173913	-5.5679215181087	-5.80262856883696	-5.80346012047283	-5.93702367300707	-5.72563566122609	-5.2202179909413	-5.63275454166685	-5.80532192934783	-5.60603148913098	-5.83026665217391	-5.5599749628587	-5.66195851449239	-5.14382745678587	-5.93702367300707	-5.39782146739565	-5.13410603260435	-5.60354412680543	-5.42699721104728	-5.47074422100652	-5.75778162590435	-5.76396017209783	-5.41667148822065	-5.28822519793859	-5.73543523550761	-5.79207970561359	-5.56850902625924	-5.96516815217391	-5.21371944080272	-5.9672935960163	-6.03251396286413	-5.92683199728261	-5.97425349638043	-5.68255947916467	-5.73113445108696
AC112198.1	-3.87606256213859	-3.76365882872717	-4.64098190993478	-4.84334601810978	-4.14542787992065	-4.18062251230109	-4.38647382789891	-5.13285437410272	-3.6413177318913	-4.65583817270978	-2.5375162974712	-3.15265819855109	-4.67517908630326	-4.68315501749783	-5.10096092572935	-3.83812515760652	-4.00689513978152	-4.98135733177283	-4.12713923731739	-4.37280051461957	-3.17434460279348	-2.58589057073913	-2.98872126871196	-3.57841751992826	-5.07513545302826	-4.22597169655815	-4.5600853469163	-4.72767483953804	-4.32751120471739	-4.84166930227826	-4.22512260986033	-5.29930876480054	-3.99073365158424	-4.59227590158261	-4.7877900390788	-4.28087584369239	-5.15802060386141	-3.84316165943043	-4.35198450725652	-4.64449319564457	-4.77777570117989	-4.624144307725	-4.29008380279022	-5.06754738042717	-4.28166122956522	-4.57355927481848	-3.13150072593043	-4.2263266570913	-4.38561806521413
AC114730.11	-2.1531789807712	-2.58708337203696	-3.30879968369022	-2.79541372861902	-2.33603546467391	-2.97148644293587	-3.32128001346087	-2.58811923358804	-2.68606668444348	-2.03728132947826	-3.14942308257283	-2.4733811735712	-3.48673118017989	-2.96793924783696	-2.35407865485543	-2.75138015726196	-2.45393495840054	-2.53030011696956	-3.09922169710652	-2.30939313724565	-3.14216838061957	-2.95388434667065	-2.77253390381522	-2.9388642410087	-3.17659936514837	-2.40172925415	-1.86417859407391	-2.1713375936913	-2.92389503516196	-2.7199526550587	-2.7417405628212	-2.48415976991956	-3.32734838645815	-3.43757999369946	-2.66112371394402	-3.12181229890652	-2.10845731518478	-2.43526026159457	-3.18607312776576	-1.87925012142337	-3.02377486196087	-2.75770734180543	-2.68449876167283	-3.02884444456902	-3.31402332065217	-2.8586710899087	-3.23990645769076	-3.19100700884457	-2.79957868750326
AC114752.3	-4.64173312771957	-3.10679249764891	-3.02807964589022	-3.45078761376413	-3.94449085027826	-4.18062251230109	-4.00531461414565	-4.58580319992989	-4.10068486734348	-4.2612439818913	-2.46057794224728	-3.92250132427609	-3.6098127763962	-4.02547360118424	-3.1966381545038	-3.93045115037174	-2.59322391725109	-3.90508328189783	-3.4834687606087	-3.23096848931902	-4.81472565393696	-3.67899087292065	-4.6317996362587	-2.74658268457011	-4.31334491919348	-4.22597169655815	-4.08738105486848	-3.15218998369239	-3.67800979673261	-3.29710584729674	-4.22512260986033	-3.35296717553913	-2.95211650725326	-3.24355279650815	-3.29611435573641	-3.03424341675326	-3.89160528261522	-3.51653198963696	-3.59684389117989	-5.30652799664239	-3.88656776749728	-3.79932333659565	-3.71649693296957	-2.14784807654348	-3.90526187646141	-4.38288889299674	-2.43664551428967	-2.43023094160707	-3.88435188275761
AC124997.1	-5.89809788043152	-4.88453972502554	-5.77917278985543	-5.59146461775815	-5.86745738224511	-5.17132067753696	-5.87694942934783	-5.28960256832609	-5.87462742754022	-4.76466651578967	-5.50388423278641	-5.7322087581538	-4.51147594926957	-5.6549792806663	-5.58436589039674	-4.83343049714565	-5.29258292572391	-4.65091802019239	-5.93702367300707	-5.79774135869891	-5.51423956159457	-5.53206116304457	-5.49372527600163	-5.60603148913098	-5.69100070017554	-5.74171182518315	-6.13365315217391	-5.93662923913043	-5.93702367300707	-5.87636629528967	-5.50868076086957	-5.60354412680543	-5.97083657608696	-5.47074422100652	-5.75778162590435	-5.76396017209783	-5.98934942028804	-5.83063483876848	-6.15129092391304	-5.63154494565217	-5.81905606883696	-5.68008121376413	-6.09686605072826	-5.64343299158533	-5.85172460145272	-5.92683199728261	-5.82509654619565	-5.68255947916467	-5.85294928895109
AC136289.1	-5.3970006105087	-5.71393848732065	-5.50672419745978	-5.503708411225	-5.22172866658696	-5.59302815036576	-5.6823825181087	-5.59172910145217	-5.51975027807609	-5.78668740941685	-5.85879598731848	-5.45236719293424	-5.63154494565217	-5.52163694745978	-5.50014740489239	-5.45227328985435	-5.7306753125	-6.06976902173913	-5.84006753624022	-5.86361670289674	-5.69190482427554	-5.9023839673913	-5.10446676682011	-5.73343588768478	-5.53426730706739	-5.15422263707609	-5.49287660105543	-5.35806369318043	-4.72020937394565	-5.39782146739565	-4.9496570093538	-5.44834042572717	-5.18524138984511	-5.47074422100652	-5.50106710144891	-5.30448994021413	-5.98934942028804	-5.48794913224239	-5.47352681431359	-5.11822610352609	-5.56850902625924	-5.22400041850326	-5.52693390398913	-5.27210356934891	-5.35428337772065	-5.59332192935109	-5.45837245108696	-5.32274838224239	-5.73113445108696
AC139100.3	-5.14610290890217	-5.80086337862283	-5.50672419745978	-5.59146461775815	-5.55733627716087	-5.59302815036576	-5.11553295289565	-5.20573423183641	-5.94831673913044	-5.78668740941685	-5.67171498007283	-5.53922264673587	-5.32626037681522	-5.6549792806663	-5.58436589039674	-5.50822537862663	-5.93152532608696	-5.80346012047283	-5.64233443659456	-5.56584783152174	-5.61081048007011	-5.72801327898913	-5.54144609317228	-5.44573162862283	-5.53426730706739	-5.5599749628587	-4.39169926190544	-5.35806369318043	-5.53733508515217	-5.56376406405109	-4.41136147373478	-5.60354412680543	-5.18524138984511	-5.47074422100652	-5.50106710144891	-5.30448994021413	-5.52907599547772	-5.48794913224239	-5.47352681431359	-5.47132261685109	-5.30808968447935	-5.81883422101087	-5.73507596014891	-5.46368812681196	-5.45854955887283	-5.17291242390217	-5.65013186594239	-4.75919587498587	-4.98554043098207
AC141928.1	-3.26707122680761	-4.05514074002826	-3.90150907866087	-4.10679606211522	-4.18510742935	-3.45550489965109	-3.79131067481522	-3.27873711076957	-3.67079512844457	-3.38456740772065	-3.78002046687283	-4.00797236503261	-4.06042240333315	-4.10665667508098	-4.12242589531902	-4.1755993460163	-3.45244380120435	-4.39790418569239	-3.58438522271359	-3.97915867769837	-3.93642769747935	-3.96437737894728	-3.79804237319239	-3.515238602825	-3.96284577135272	-3.31005706352391	-3.1928107211212	-4.62038766938424	-3.92250132427609	-3.63367318024511	-3.21863785038152	-3.39186506443913	-3.9254895195087	-4.68116425904674	-4.21809472827935	-3.61128069901087	-3.83755646195652	-4.33259989907283	-3.65808612147717	-4.29046697515326	-3.60331508605217	-4.07915405252826	-3.54144773198804	-3.55598787972935	-3.58503973913043	-3.42566810739457	-3.91064485925054	-3.99135802536957	-3.73815225869891
AC144652.1	-1.31922862116033	-1.35139025518152	-1.21366014844837	-1.0118482403125	-1.75840737028478	-1.55678583362935	-1.47268433407065	-2.1597271442962	-0.990622570340217	-0.658529904847283	-0.886492417036413	-1.46585698560761	-1.48283921961739	-1.19634120998152	-1.9644876151413	-1.37524156240543	-1.48725038532283	-1.3450368083587	-0.635771225170109	-1.39955746207717	-1.59242141116576	-1.26554605480109	-1.84857284060815	-1.49906802189728	-1.22066248385272	-1.2640888031413	-1.5729978349837	-1.46451817686413	-1.13234848202011	-1.1016590359163	-1.15955636398043	-1.75727684920543	-1.2557070498587	-1.04009094342609	-1.51078447722935	-0.958045747161412	-1.78231360411902	-1.72148263471304	-1.34967490742826	-1.6879007798462	-1.29140039598478	-1.23613805312391	-1.09818477803696	-1.24451679756576	-1.4076348928163	-1.47962330241848	-1.39366862015435	-1.22674474860109	-1.58206715073043
AC145343.2	-3.96082911257011	-2.92825502472935	-3.19513068926087	-4.3044782622375	-2.96543403873804	-3.64435453731957	-3.67575786805652	-3.33704866498152	-2.79742443400707	-3.11366978586304	-3.38924483333696	-4.39790418569239	-3.22971594437717	-3.10051187227935	-3.15713574891957	-3.40677036303261	-2.45393495840054	-4.06820401397717	-3.22094362277065	-4.65811201285217	-3.14216838061957	-3.05365986458533	-1.91131039805544	-3.29710584729674	-2.26091313084402	-3.36062085434457	-3.08113531859348	-3.15218998369239	-2.32055575944783	-3.80449909963913	-3.63494411395978	-2.52874224241793	-3.78093106226413	-4.13381241304239	-3.90601829620978	-4.95084237124674	-3.39437907073696	-3.84316165943043	-3.73368905071413	-3.44158950361957	-3.26671909865	-3.54546864537065	-3.45473296991957	-3.92307507607609	-3.82721746738043	-3.7476821358663	-4.25346840580109	-4.2263266570913	-3.55757258334022
ACAA1	2.69109359419239	2.67320877970761	2.58611115879239	2.39745912444891	2.6847389395	2.28046689116413	2.47393146522717	2.46016205362283	2.59680355216957	2.83933146594565	2.36753955163478	2.8236820493587	2.62886558705435	2.43296802434348	2.83558560145	2.52584857556957	2.741156949275	2.50560177925	2.61325284709891	2.1368294835163	2.60247904165978	2.89698820108804	2.2119779974087	2.19483769746413	2.3984155145	2.46393471869239	2.38521771515217	2.18096477772065	1.85765452825652	2.58845580163913	2.38424846032283	2.57390218840217	2.30349429851848	2.46295434528261	2.65538760654674	2.32520551567717	2.4216877921163	2.46393471869239	2.06565039584022	2.37926790488804	2.03944296375109	2.09920252676413	2.49489086685543	2.7670159048913	2.20270479145435	2.61834094150109	2.29408626160109	2.44528379959674	2.4004322058663
ACAA2	0.256429104184783	0.128419264905435	0.15775412861413	0.139776036945652	-0.207131812620652	0.217878034648913	-0.172369898372826	-0.164826117606522	0.119507931401087	0.1498695243	0.261638239765217	-0.148290443908696	0.0986226373152174	-0.00475565411630435	0.074658538176087	-0.294568066178261	-0.246592111791304	-0.284795039613043	0.39768514798913	0.0750243546054348	0.119871948686957	0.0608873913804348	0.282528840221739	0.230188190025	0.00913583715652174	0.934179932921739	0.356442391391304	0.255882775895652	0.115102093902174	0.430910215855435	-0.0300190294315217	0.191321032831522	0.545306799858696	0.0569625264141304	-0.273924360292391	0.115486501732609	0.0866278105793478	-0.140032172641304	-0.369435788238043	0.0126246230380435	-0.167734967890217	-0.138374588280435	0.16757487068587	-0.265666622854348	0.53112600373587	0.267349373638043	0.587591717848913	-0.0487033793423913	0.244598785821739
ACACA	-2.16665002312174	-1.89784147881413	-1.59125622467609	-1.54655104890543	-1.58084669845109	-1.72553950193804	-1.30620624387065	-1.25499374744674	-1.00897972449457	-1.30358118945217	-1.26450205687391	-1.78898000523804	-1.4522099196413	-1.34008711508261	-1.428190197825	-1.50373585610326	-1.95034603160543	-1.6374645859163	-1.11619413161522	-1.92930992059674	-1.49510591077283	-1.77304662558043	-1.47897149231739	-1.34183242758913	-1.34937999667826	-0.802699835043478	-1.25275051329565	-1.63933975311413	-2.03688398225	-1.30489535560217	-1.72976003520326	-1.14312465700217	-1.84494156890326	-1.1970894348913	-1.392260478475	-1.43071963247717	-0.773528989357609	-1.32433329374348	-1.13127938625543	-1.64175377990109	-1.45297918892283	-1.1984779137663	-1.35736927933913	-0.885830039913043	-1.30536911595	-1.81697298981522	-1.41810969825543	-1.64261784112391	-1.49510591077283
ACACB	-0.659617028203261	-0.97676389678913	-0.70973986503587	-0.69116906698913	-1.00897972449457	-0.744126010521739	-0.804024200759783	-0.747430649034783	-0.585445217446739	-0.911693110209783	-0.72321605483587	-0.905013825077174	-0.98143978093913	-0.446077371247826	-0.984458090788043	-0.890076255372826	-1.0722110400337	-1.15123031455326	-0.930503529097826	-1.20686932574457	-1.1129222148663	-0.812179585361957	-1.11401994131957	-1.29874047209239	-1.03843519945761	-0.88630301093587	-1.06751736949022	-1.14008344272826	-1.25379286706196	-0.919203714846739	-1.33662783596304	-1.70147555082609	-1.19590333411848	-1.44641939990652	-0.907151361401087	-0.734714339276087	-1.47472851879891	-1.29000193961522	-1.29363198985435	-1.2689793343663	-1.01834482880543	-1.07840030584022	-1.23650337849348	-1.04049252844674	-0.938672507965217	-0.853101498188043	-1.24027576577174	-1.32086076921087	-1.14099663095652
ACAD10	-1.74215184052065	-1.56002555007174	-1.37013589436087	-1.61272582418152	-1.45096075752717	-1.68685201352935	-2.03450962344891	-1.63193702373587	-1.70425150473804	-1.63193702373587	-1.86268006426739	-2.18275927667717	-1.49461731421087	-1.8424545712913	-1.72511479276848	-1.87093279258261	-1.76208484981739	-1.96128286632065	-1.56758494211413	-1.7341442711663	-1.47336029763696	-1.74455862845978	-1.81607004299239	-2.23136890588261	-2.00994686848587	-1.99070511295	-2.10809507132283	-1.77304662558043	-2.26742882564565	-1.9860668862413	-1.49887836721196	-2.03015784453587	-2.60342254814239	-1.93677423398587	-2.12189481540217	-2.12654877091304	-2.04370102725	-1.97715218195	-2.25621640249348	-2.14658529350109	-1.94168952128804	-1.99200852427935	-1.81027112875	-1.78674956264457	-2.3799879032337	-1.26481047098261	-1.66547258975	-2.04871072559565	-1.91994376094565
ACAD8	-0.317282022004891	-0.483284653746196	-0.643612924401087	-0.689164405325	-0.543462178358695	-0.382262239683696	-0.798559226702174	-0.8767930663125	-1.0654895334288	-1.34743650682283	-0.840852307454348	-0.628261632574457	-1.05857379353478	-0.495396601319565	-0.892890740572283	-0.661683520253261	-0.962943029553261	-0.21416968307337	-1.0678912556163	-0.509807812351087	-0.665382897090217	-0.730291126319022	-0.848846612384783	-1.33767350496141	-1.05112309721413	-1.35291719918043	-0.780373056790218	-0.841205440602174	-0.689539838004348	-1.19920413330054	-0.549256811180435	-0.482805537967391	-0.882897811380435	-0.931377527640217	-0.857986247708696	-1.5967690777413	-0.167734967890217	-0.552175960338044	-0.633946629699457	-0.650582002986414	-0.700359323576086	-0.705233596931522	-0.781824258058153	-1.15865080821739	-0.446589440698913	-0.411998232575	-1.36903055554022	-0.792023258497826	-1.33321685982283
ACAD9	0.320070786766848	0.566381844355435	0.728368886268478	0.45469170695163	0.650555556721739	0.504962017093478	0.297362773395652	0.966386926634239	0.999859753638043	0.14857345898587	0.841254464938044	0.776761504833696	0.328287953608696	1.44238857917391	0.740311780032065	0.518825645796739	0.740072306080435	0.130126950928261	1.03703365411522	0.684321567666304	0.55011670478913	0.50266217618587	0.809681779025543	1.11420357474022	0.597708748479891	0.99242588948587	1.27622551787663	0.873040083225	1.55949772393804	0.908591532709783	0.0817292197934783	0.308769220914674	0.55951857927663	1.55949772393804	1.08652019143913	0.717034679352173	0.734865397407609	0.433792783541847	0.54099799461087	0.548185449982608	0.808018317033696	0.671342223433695	0.827501512514673	-0.0374115570184783	1.09046034915435	0.940104726356522	0.863225926507609	-0.178972472456522	0.841707630706521
ACADL	-5.33181420380924	-5.12844100211739	-5.44119469202935	-5.62647354347826	-5.27424667649511	-5.34533880253587	-5.51279188677717	-5.28960256832609	-5.25228894745	-5.5679215181087	-5.60267373188804	-5.50241812862717	-5.14231712189456	-5.55951296558207	-5.22982349456087	-5.45227328985435	-5.49701637072609	-5.48936930253478	-5.18115056838098	-5.51474334239293	-5.46565356521685	-5.63275454166685	-5.33993182427446	-5.51957792572663	-5.13110987681522	-5.48794913224239	-5.40610739583315	-5.6517969746337	-5.19362942650761	-5.66195851449239	-5.2569581929788	-5.80820411684783	-5.81527653985652	-5.01597883438424	-5.56462094926848	-5.71288541666467	-5.34136016770217	-5.36816188587826	-5.05451777717717	-5.3759586938337	-5.12953926449891	-5.60201092390978	-5.38717469655978	-5.73226519021739	-5.61578548912609	-5.10182611840217	-5.38501653596956	-5.22547489131196	-5.30485545290217
ACADM	-0.710593788198913	-0.438529259256522	-1.38798116271413	-0.910410678703261	0.370729987804891	-0.408737096382609	-0.497924179237501	-0.767558545236957	-0.35287683132663	0.134415754103261	-1.0232834014087	-0.0166643466956522	-1.32768905282065	-0.643963027680435	-0.499937543788043	-0.282748135438044	-0.045555564775544	0.0147605668733701	-0.51977553343913	-0.248303876677174	-0.779921040308696	-0.660875514266304	-0.121788689350543	-0.265666622854348	-1.10477042610109	-0.655159353357608	-0.360533253701087	-0.57714881613913	0.201323879830435	-0.580477348072283	-1.24334186351467	0.0800428557293478	-0.910410678703261	-0.603427792845653	-0.314687700854348	-1.559229940775	-0.120572146242391	0.0796842781554348	0.721430733886957	0.108023371268478	-0.559391040670652	-0.932515057466304	-0.790645058725	-0.970943722863044	0.170754589475	-1.29966374164565	-0.646176361194565	-0.606745509476088	-0.41691291495163
ACADS	-1.01834482880543	-1.32372942936902	-0.750184780086957	-1.18745652472826	-0.961566402978261	-0.768288867273913	-1.13991310792283	-1.04104319095978	-0.970539792184783	-1.23507988885109	-0.746628921544565	-1.49833541010435	-0.801219713371739	-0.873874182229348	-0.645797925233152	-1.10099319771304	-0.66109413616413	-1.2689793343663	-0.781099691870652	-1.02345300228261	-1.02776858296413	-0.604986612967934	-1.02362730071359	-1.12348178610761	-0.829620470051087	-0.80964183133587	-1.09167373986196	-1.1230254214913	-1.13234848202011	-1.15665681666304	-1.02029298632174	-1.03367801068859	-0.404005906670652	-0.697075353561956	-1.45297918892283	-0.882897811380435	-1.150016733475	-1.44687211886304	-1.71295484375109	-1.32086076921087	-1.10115987953261	-1.17264618488043	-0.989443628266304	-0.542032977406522	-1.09400488730978	-0.794491570608696	-0.969498682438043	-0.878001326697826	-1.2119790512163
ACADSB	-0.480284448873913	-0.641011962009783	-0.74332500736087	-0.744929024698913	-0.0203497570141304	-0.533752201143478	-0.495186827686957	-0.50884059773913	-0.663497031802174	-0.403785666308696	-0.678500735557609	-0.439785503109783	-0.758616395	-0.86079408266087	-0.80450822883587	-0.76635027386413	-0.659617028203261	-0.566568613093478	-0.716366460340217	-0.601789852658696	-0.633388950327174	-1.11619413161522	-1.02048528523478	-1.19044549613478	-2.55798337245326	-0.900412597892391	-0.702970047754348	-0.887312338678261	-0.269364027995652	-0.900951475176087	-0.777261199666304	-0.944649474716304	-0.843544587309783	-2.04041233654239	-1.01599450996304	-2.44767312981957	-0.605190183526087	-0.479850811703261	-0.779048340806522	-0.968394364301087	-0.883750154682609	-1.06568384451739	-0.861557183973913	-1.40432791987011	-0.803632471777174	-0.878556279679348	-0.82531424226413	-1.61147715181304	-0.873036127116304
ACADVL	2.10616235380054	2.00248683279674	2.25178299564511	2.10541283542391	1.90044273405978	1.9757521188663	1.87836220016413	2.09318407363478	2.08032610619891	1.96833027173152	1.85596191358261	1.72563800472174	2.105791048275	1.998053049275	2.09392224221957	1.95060140467119	2.158411427675	1.96400259946739	2.59046087900109	1.70568094554837	2.34367426032717	2.20337605132283	2.59046087900109	2.09318407363478	2.39423474537174	2.36658983061522	2.21101483061957	1.68751443075054	1.99627287356957	1.87685150434457	2.17929874365543	1.87801515271141	2.33486430945924	2.26522923850652	2.09066614855435	2.2628190085125	2.25790183805435	1.90698733418369	1.39072295633696	1.8384668880125	1.47637982915217	2.17551338949565	2.22202400879022	1.82915476092935	1.98469142344565	2.40090411948424	2.29966048550435	1.5995504697663	2.04009375751739
ACAN	-3.21350313348913	-3.39957628011957	-3.10776915942065	-3.32037369420652	-3.27628541839239	-3.30837187660217	-3.50495458435543	-3.16927220371739	-3.52433401449348	-3.45530717301087	-3.1689580034163	-3.17355068051957	-3.14370752536196	-3.25434188876413	-3.63420056160109	-3.36639089493804	-3.55691029423152	-3.4483280596087	-2.93281350440217	-3.48467216305435	-3.81665045107174	-3.4834687606087	-3.39548685507609	-3.27628541839239	-3.3030598278837	-3.05315547592391	-3.37743587862717	-3.38157446294565	-3.45898384525326	-3.33102219827935	-2.94993276987609	-3.25180776902935	-3.00203319203261	-3.37856229822935	-3.12953155059891	-3.45053594333913	-3.4924110430837	-3.45293032945217	-3.6588955615837	-3.39286774568913	-3.38109499114783	-3.6948948311337	-3.04764694219565	-2.98505461491304	-3.29878956185652	-3.074879733525	-3.30689490216957	-2.86707574729022	-3.2659505588663
ACAP1	1.57751818933587	1.72391935992717	1.78298719999565	1.61358871281848	1.74725430396739	1.53642777014783	1.68927008986304	1.65808891454022	1.83948161757717	1.62510908069674	1.84160682032609	1.8374163380337	2.23088383332826	2.0084322726337	1.85498687527174	1.84291458956739	1.88331723086196	1.62896613980543	1.72332362283043	1.45215392700652	1.64693597790109	2.19660922326522	2.02346543096848	1.82452974718152	1.98217937028152	2.17929874365543	1.87685150434457	1.93312234256848	1.37240137652935	1.77783557291304	1.65308989147283	1.98379424315978	1.72763510061957	1.66209318568913	1.95976897100761	1.86632811086522	1.48260842618152	2.0697907958913	1.54969389545435	1.54070662089783	1.112232038425	1.47316446185543	1.61427315831087	1.87925451565543	1.39301999746413	2.38754847680435	2.02948980751413	2.03092639039565	2.06655481727935
ACAP2	1.95410441506848	1.74286332301739	1.87500003173152	1.95976897100761	0.920809375808696	2.13752683984565	2.33632604038478	2.03944296375109	1.634734557425	1.902976728725	2.0628381513913	2.37804533003261	1.82524031087065	1.4942067753587	1.78585498457935	1.97381216956196	1.5351313158413	1.88855353340652	1.63100624705761	2.08159740776848	1.92947206232935	2.27520995975109	1.23736633097826	1.73485506022391	1.29392744904565	1.54444364102826	1.67594084909348	2.07669724345761	1.50266335162283	1.96684093955652	2.1904531606663	2.14394793370217	1.71198310063043	1.69358688330326	2.14003810369783	1.78585498457935	2.10068598160217	1.58744255414239	1.81525679529783	1.9423231891163	1.84548164856196	2.02720426644891	2.0807361713837	2.28236394838043	1.18625317129348	1.87685150434457	1.54509623977174	2.13752683984565	2.24279205706522
ACAP3	-1.67604327258804	-1.55414247707609	-1.72341437526522	-1.48909105523152	-1.48543645182391	-1.74839845650543	-2.5296779901837	-1.95145700822826	-1.64405272762935	-1.94380640578478	-1.65610301049891	-1.62744792084185	-1.86840016457609	-2.05825367476957	-1.30012150000109	-1.72148263471304	-1.3454472456087	-1.47812331927609	-1.7341442711663	-1.59873338034891	-1.63150865104239	-1.03926914894565	-0.927969878736957	-0.887312338678261	-1.00651929086957	-1.02999274499674	-0.659617028203261	-1.44813002242717	-1.28584854223587	-1.39567254944457	-1.28117394481522	-1.1209911320913	-1.30267987368043	-0.863318573848913	-0.582010891308696	-1.53311938614565	-1.11546367274674	-1.0614851119587	-1.450632405975	-1.43927100442391	-1.807487191075	-1.0610512565	-0.594108381843478	-1.56486790910543	-1.33529322348587	-0.939503473140217	-1.06654349180217	-1.65966626097391	-1.3452420269837
ACAT1	-1.85602272708804	-2.36488121980435	-2.14518719584783	-2.34547087127065	-2.12765459157174	-2.56519441255761	-1.56674250944022	-1.72953944728913	-2.08240485181196	-2.46221021068804	-2.30281472261848	-2.09308690398152	-2.01997509898913	-2.31215679057609	-2.40734025863043	-3.09938469745326	-2.71727055453913	-2.0499139633837	-2.2179409467	-1.48305818530109	-2.72607537990543	-2.49711053847391	-2.85798465018478	-2.10766055128587	-1.8889872955663	-2.11159440988043	-1.972776253975	-2.1864553638663	-1.7834534661913	-1.89289510226522	-2.24439709669565	-2.03807959685109	-1.69328711191848	-2.55307900072935	-1.85109585259239	-2.39892691029348	-1.96262734606087	-2.00260182526087	-2.34127261719891	-2.06622490062935	-2.4577747891163	-2.01434146633696	-2.74022431413804	-2.06622490062935	-1.97369543424565	-2.1024965877337	-1.90151689143478	-2.00465556063261	-1.90151689143478
ACAT2	0.922306379244566	1.26771903779185	1.19003473055109	1.21827685787717	1.54010371500326	0.670814869351631	0.836451540271739	1.03621432680707	1.04780566540543	1.29338628795652	1.08281041047391	0.871782599411957	1.06886027654565	1.4261118655375	1.0756000266087	1.1119861454837	1.10955167012391	0.968353782291847	1.33024568904348	0.814207657188043	0.990900326093478	0.722869248473913	0.509591638607609	1.01290578892011	1.39390026280706	0.962112450595652	0.871054820133151	0.794932218155978	1.1354874186212	1.2338256589	0.801208153107065	1.00312368054891	1.40686398350652	0.890096952725	0.934179932921739	0.983254098882609	1.09630391285761	1.30707889420815	1.14059154958478	1.20397504492391	0.757604432346739	0.90584869878587	0.721601521523369	1.06176102379565	0.959780629323913	1.04282034608152	1.0901984527	0.529944450808696	1.07099042069348
ACBD3	-0.599530947248913	-0.0675097340836956	-0.382072832713043	0.207470325118478	-0.134817646822826	-0.156672836605435	-0.0431679058728261	-0.119418584623913	0.505432014394565	-0.30650901298587	0.254314338455435	-0.568329531363043	0.417195482042391	0.468728361947826	-0.422825637953261	0.386639054980435	0.0829711293978261	0.221419744472826	-0.287402473040217	-0.156672836605435	-0.729194231655435	0.392459247356522	-0.308948399908696	0.168879633808696	-0.0925721361456522	-0.36501675546413	-0.0820151224891304	0.258534736509783	0.179585836203261	-0.211638048304348	0.0282020419826087	-0.253665287304348	0.318930488616304	0.158580112897826	0.465114711336957	-0.420460631166304	-0.110801845363043	0.134635546459783	0.251666278568478	0.332222266336957	0.741603185684783	0.252959527683696	-0.226257783336957	0.68991741675	-0.1851554798	-0.102370415398913	-0.701357225505435	0.169237705308696	-0.368638844282609
ACBD4	-1.58760518789022	-1.58126441553587	-1.43071963247717	-1.70705263076902	-1.10366831978261	-1.71509397195217	-1.84225129995598	-1.65793133237283	-1.68604901872283	-1.77978809326576	-1.51366800770326	-2.02750887399022	-1.51553311320489	-1.70676206317826	-1.56925706902989	-1.56002555007174	-1.47742981454457	-1.57068288214891	-1.304154959075	-1.70089398722065	-1.60860909009891	-1.62603940555924	-1.2908090877413	-1.88959151608587	-1.24513584221087	-1.64502001838696	-1.5729978349837	-1.96106677061685	-1.87613954742935	-1.80385294911196	-1.58225922590815	-1.98253053981522	-1.15902868933043	-1.59148636917663	-1.87075778991522	-1.5967690777413	-1.76640733305978	-1.50759443849946	-1.89905347763913	-1.94253212357717	-1.6066141037587	-1.89140120228152	-1.68585718506739	-1.41709539598587	-1.52652076281359	-1.79036246146413	-1.54861750466957	-1.71571141331522	-1.76288666303261
ACBD5	0.0759010656673913	0.223855920906522	-0.0178268124923913	-0.130121762091304	-0.0802374785945652	0.120317764513043	0.166016001521739	0.0496924443228261	-0.302677814104348	0.0488555359097826	-0.0640578081663044	0.00624821343586956	-0.792023258497826	-0.269364027995652	0.0014305163	-0.402268889271739	-0.353956302704348	-0.10351680201087	-0.375259659228261	-0.00520175515217391	-0.331515827688043	-0.207131812620652	-0.142810041533696	-0.363274132076087	-0.190592370021739	-0.235099668275	-0.111185665818478	-0.243124789413043	0.096835919523913	-0.211638048304348	-0.0645215723913043	-0.0911023059054348	-0.26847492581087	-0.43781622231087	-0.158005765658696	-0.450989746261957	0.268449857715217	-0.0592531427271739	0.262856426938043	0.110100106340217	0.0732798125695652	-0.096881522223913	-0.183521862723913	-0.155787794727174	0.123024040946739	-0.284795039613043	-0.346461155513043	0.275228152346739	0.248084588525
ACBD6	-0.202482513415217	0.250269960510327	0.563201085498913	0.379768997982065	0.939415647825543	0.35073485761413	0.0483779565907609	0.427685587203261	0.347687527807066	0.281875370807609	0.454897048532609	-0.0457597919217391	0.309592388899456	0.249807236570652	0.405146824570109	0.395260877458695	0.262275301481522	0.222949223760869	0.339591532003261	0.252959527683696	0.537605763942391	0.103414724002174	0.545069810153804	0.173446929414674	0.781002281829348	0.852721423367391	0.765495157293479	0.489769274931522	0.638543735533696	0.814769881754348	0.43401011326413	0.557579906762501	0.711079226206522	0.308520407409783	0.583800767465217	0.547769170794566	0.0620827402097826	0.744938243047283	0.640744358818478	0.657510135243478	0.398176356594565	0.671342223433695	0.703427049113043	0.128841670876087	0.57103909236413	0.822008673134783	0.46355722031087	0.43401011326413	0.706151520063043
ACCS	0.787780728496196	-0.172583651202717	0.198143526167935	0.462195795905435	0.92276959507826	-0.265030297605979	0.13324604850163	-0.116094401159783	0.873850994020652	-0.202482513415217	0.0345817938576082	0.239284845638586	0.439699760477717	0.290779987858696	1.66904342192717	-0.0348654497336951	1.85217011238804	0.0253732480195652	0.23402343071413	-0.140960484160326	-0.0750480803836956	0.506523376679892	0.658774771513044	0.523337847828261	1.27736089470163	0.451806282105978	0.190895442518478	0.359493713740761	-0.0382328497021739	-0.413283289034783	1.63802551938804	-0.0122721041391299	0.764633790249456	-0.144100744982609	-0.0465491632902174	0.732374564704891	-0.063847430663587	0.565430924630435	0.305368768466304	0.474476946334783	-0.38833044031413	0.239909674279348	0.189356134686957	0.145743736048207	0.806102645165761	2.09798912139348	0.454486365370652	0.593027876096739	-0.44525603543913
ACD	1.7644732487587	1.83093133362935	2.038765148575	1.99962470400326	1.58486731989565	1.74251833026087	1.60385081540652	1.55648391897283	1.70362538974239	1.79488074712283	1.98969987373261	1.37497256155054	2.071006696575	1.60513624490978	1.81754722738261	1.65768407869783	1.85765452825652	1.53642777014783	1.91022556667337	1.66276785757283	2.05785873370326	1.85695441294565	2.33305936474076	1.88731018909511	1.9195958963087	2.34273129547826	1.91255521146685	2.1656799800913	1.18807968218913	1.83334219582228	1.76675695997283	1.70860885588587	1.2515180324163	2.06610260655978	1.76557241321739	1.45601198233152	1.28893284758696	1.67690827536304	1.25247022369294	1.80094315456902	1.69711352082935	2.03485865960326	1.89441706778913	0.946973432172283	2.02031586641304	2.39562335797065	2.13618525814783	1.33560689448152	1.89515518840217
ACE	-4.20409120419239	-3.88249103653043	-3.59003099895326	-3.81304290023913	-2.98505461491304	-3.70156222632228	-3.05296922647174	-3.16126334420652	-3.5314029233087	-3.49773218090543	-3.64696690527826	-3.45124793230163	-3.36482479752391	-3.65115773465544	-4.42439674069239	-3.39736579056957	-3.65332087501196	-2.83379170955978	-3.79258577536685	-4.53863440308207	-3.83532207064891	-3.54444408308152	-4.06025853130761	-3.94577277452609	-3.84976958333098	-4.12984035717391	-3.65181059238804	-4.08148826190543	-4.53036278985543	-3.03296256945435	-3.67597830674511	-3.89160528261522	-3.8756223538	-3.59911808560272	-3.93312453351685	-3.68844829083859	-3.83153844409783	-3.91101651323152	-3.75024656786793	-4.06648433786576	-3.2440803898087	-3.68346361144891	-3.81091775633696	-3.42444603986576	-3.7013781884087	-3.57544523847935	-3.42139074541957	-3.94782683151848	-3.67079512844457
ACE2	-5.56376406405109	-5.26534323610598	-5.25576461167391	-5.54787881430978	-5.68655648550435	-5.59302815036576	-5.57341641355435	-5.32207374455435	-5.6378851449288	-5.7386354554875	-5.36537013392772	-5.40879435506902	-5.51997033967011	-5.63561788224565	-5.5272141621413	-5.6570479891337	-5.7306753125	-5.62729688043478	-5.3848781275875	-5.49025961955326	-5.37418374275435	-5.59332192935109	-5.59158684420543	-5.2800366648587	-5.39132786411848	-5.49482702898152	-5.41326934782935	-5.27317067932609	-5.63202528532554	-5.496419798	-5.41542704193587	-5.09632426691087	-5.33379865760109	-5.19923428237935	-5.31030904529022	-5.55236575452554	-5.23997961050761	-5.60174008151848	-5.44322956982609	-5.21210494793641	-5.36790204322935	-5.30949359938043	-5.07069438768152	-4.98744006314022	-5.65451634329511	-5.49212322852826	-5.17423689569891	-5.21701368214511	-5.42615712137717
ACER1	-3.7752835054337	-4.35651124612391	-4.22324433825761	-3.65482044460761	-3.13856169892174	-3.73025843426848	-3.57969919759348	-4.17479722438098	-3.21125547118424	-4.0240405018212	-3.69909113193152	-4.20158054716793	-3.07702701603424	-4.02547360118424	-3.60351511458043	-4.25877027342391	-4.19919230513152	-4.43944196919239	-4.32377277083696	-3.77469295651739	-3.6713697825413	-4.08482836413044	-3.7371255737038	-4.04411438044239	-3.60138793478641	-3.25717952690217	-4.5600853469163	-3.58852532842391	-3.597197591225	-3.48135237517391	-4.76005691537174	-3.43122267029022	-4.20910343011957	-4.13381241304239	-3.70685483152935	-4.13533528662174	-4.08087370334783	-3.72445203713804	-3.77583592429402	-4.11805813060217	-3.78570717004239	-3.63333915022446	-3.9411834837	-4.25217147620326	-3.22971594437717	-3.00283741233261	-3.35091656703098	-3.77469295651739	-3.70627008696413
ACER3	-0.644817825801087	-0.497236220205435	-0.50414030106413	-0.375692289836957	-1.07058482778696	-0.575467231738043	0.00499007644673913	0.146389067684783	-0.634832323511957	-0.47103951706087	-0.641848226717391	-0.569960763759783	-0.235756285401087	-0.615022307376087	-0.585445217446739	-0.265666622854348	-0.773958498431522	-0.205921349557609	0.142039786269565	-0.0620853241923913	-0.831724218468478	-0.106578619567391	-0.869511191032609	-0.483102914659783	-0.472204157618478	-0.892709883596739	-0.866859317820652	-0.799334885467391	-0.672364763940217	-0.855238116520652	-0.319115661841304	-0.152285725346739	-0.051942648676087	0.289176764077174	0.57541220418587	0.250895166983696	0.545720771815217	-0.876245002501087	-0.0226540315826087	-0.562098258778261	-0.223462575684783	-0.558270527194565	-0.689164405325	-0.21097558753587	-0.380519658527174	-0.397176431854348	-0.564647964061956	0.0295951179086957	-0.466712833325
ACHE	-3.55826396476413	-3.29246109764891	-3.10145331521413	-3.53518144682283	-3.73440516848152	-3.2101184846087	-3.33956624455761	-3.19539450417065	-3.44322373525217	-3.43958642950543	-3.05493668932717	-3.44673876719783	-3.15920693841304	-3.19442846847065	-2.76394488315	-3.3018876787163	-3.36987572902283	-3.18997314608043	-2.51796477317717	-3.68965319084239	-3.15839739511522	-3.12292001519891	-3.85688396190109	-2.57010192752935	-2.65648975997065	-3.13663095255978	-3.26124685618152	-3.63382264129783	-2.4929030860837	-3.41470697771087	-3.02637263768152	-3.32317472644239	-2.59452029909239	-2.30281472261848	-3.9365742663163	-3.45675533203804	-3.16492264130761	-3.78489223913424	-3.65725116291957	-4.04651832969565	-3.12049515605761	-3.36872194072717	-3.41293122325435	-2.3582654393087	-3.4994170094	-3.79954156123152	-2.76059141068478	-3.15888161835109	-3.51865085687935
ACIN1	0.559749801255435	0.5800114686	0.636777198487501	0.611368586346739	0.287842868526087	0.659047919304348	0.4716283827375	0.120789713980435	-0.0303826161391304	0.102988667769565	0.372933704364131	0.457677597105435	0.746192664293478	0.273119171256521	0.179585836203261	0.3813173889875	0.136047110094565	0.317740854733696	0.47234646708913	0.413303146894566	0.160401780496739	0.37095858306413	0.0877361250891304	0.74876320676413	0.901941657070652	1.081377998525	1.57181168898261	1.07322733451359	0.949450042603261	0.627200713058696	1.04357270955217	0.926681246728261	0.261182774120652	0.613177084130435	0.948713883569565	0.347454672919565	0.983254098882609	1.05692379019565	0.752340688713587	0.704237327311957	1.06487139295978	1.01065344645598	1.26527889602065	0.356705644917935	1.09046034915435	0.988507042896739	0.837960074909782	0.903540876032065	0.740311780032065
ACKR1	-1.06312998086087	-2.40597719813315	-1.66422520245761	-1.53311938614565	-2.73449213649185	-1.13827159656902	0.252959527683696	-1.22430720488043	-4.73499776113152	-2.58863354305	-0.682142980261957	-1.08823649401141	-3.87981888768804	-4.19871639545326	-0.710783905173913	-0.9408479851875	-1.56524618296413	-0.721499289786956	-0.51977553343913	-0.922460953079347	-1.69070777739674	-1.03277691542826	-1.31636864024457	-1.16709406915652	-0.115895680194021	-1.58387871429185	-3.60206948493478	-4.72767483953804	-3.77417718607174	-0.285195279670652	-0.470390470263587	-1.11401994131957	1.42676329108804	-3.646426794	-1.76038439953261	-0.582748311986957	-2.51900958173696	-4.41620158876087	-2.77724792936304	-1.90023446109239	-1.62972050781739	-1.74368624752826	-1.67175559616957	0.0131778428070647	-1.96552346744022	-1.62681077282174	-1.10806062924837	-0.356783495525	-2.34527641409728
ACKR2	-4.13091538030163	-4.06188442753152	-4.08722089427989	-4.03539430073152	-4.32462234058696	-4.21368443348478	-4.72371452897826	-4.29415664071957	-4.3407001092087	-4.07884460663478	-4.3419564728087	-4.34975611050652	-3.98818285416739	-4.27724051449348	-4.03800372100435	-4.18875862711196	-4.42997942286957	-4.475001074275	-4.17141765398913	-4.32332868479239	-4.31148808333696	-4.72957832066413	-4.46172357867391	-4.51556110144565	-3.95923691665978	-4.01318673550489	-4.6123893434413	-4.41657439856087	-4.24729461594456	-4.41919233048152	-3.98426237862609	-4.09175204658913	-4.35407938172065	-4.0798641050663	-4.08864262646141	-4.52034845979565	-4.350076418475	-4.66148902534457	-4.20743829347609	-4.43917807790217	-3.85128756666739	-4.69216685248478	-3.9103075737538	-4.19301417624239	-4.17570008152174	-4.26290440217391	-4.36492676285326	-3.73384967843478	-4.3258885416663
ACKR3	-2.33166466845543	-2.06185368540435	-2.61745508423913	-2.7108722788087	-2.19920402492609	-2.53887292627935	-2.90208712862283	-2.63208522086196	-2.81546655212283	-2.18409630742391	-2.74445665459783	-2.45143137897826	-2.95715874999891	-2.33690858620652	-2.99435541060761	-2.53831115244891	-2.46776408605326	-2.36442191475435	-2.30322166600761	-2.20439652640217	-2.940231949275	-2.97235564334022	-3.44780377282609	-2.49754496539022	-3.30269613102609	-3.31105156159022	-2.72574677032609	-2.78189326474837	-3.17991488866848	-3.03062275693696	-2.49966739442826	-2.89576900798043	-2.44528553517935	-3.04649951025761	-3.0132693804413	-2.99993666749457	-2.70703147316957	-2.45460184185109	-2.02633189258478	-2.1737642093163	-2.62910879665652	-3.04900956548587	-2.6195852889	-2.90975781585978	-2.51300569340543	-2.74887750280543	-2.75089372937283	-2.57598071880109	-3.20940330434022
ACKR4	-3.23487577354728	-2.96586617881522	-3.69459307690652	-3.71507117047989	-3.48267410017717	-4.48900080059511	-4.0678755786712	-4.31275905952826	-2.88339568226739	-3.22077100525109	-4.07011025595	-3.30026297474457	-2.85829857381196	-3.42944415851739	-3.88893182929783	-3.79323535461413	-3.22349514462935	-4.15175818296033	-5.32878849094565	-3.896890125	-3.21924447110543	-3.20991828931685	-2.77253390381522	-4.93876149365543	-4.31334491919348	-4.74682793478913	-4.5600853469163	-5.76396017209783	-4.08940433295109	-4.84166930227826	-5.68273644022065	-4.42675751810543	-3.62178565579022	-5.80334008152174	-4.7877900390788	-4.95084237124674	-4.39627733488043	-4.11611075724728	-3.91337772481685	-3.3713461598337	-4.65909845824783	-4.90716549999674	-5.73507596014891	-4.08030354982228	-4.74701987591033	-4.57355927481848	-5.45837245108696	-4.94189710633261	-3.55757258334022
ACLY	1.00625050889239	0.867932434805435	0.842928176351087	0.952889785552174	0.478691417278261	1.04780566540543	1.01959068966087	1.06739878568261	1.01900242729565	0.802553312726087	0.937157419007609	0.948197836982609	1.1100303695163	0.926023541883696	0.818041941733696	1.24423115094891	0.449892139417391	0.890996436105435	0.922080338594565	1.18625317129348	0.845329669132609	0.84496164556413	1.16921868130761	1.28402394565978	0.999313183134783	1.50133609120652	1.50067305906304	1.27646359148587	1.31679977147391	0.991298401844565	0.972790978720652	1.07508271363587	0.860642606913044	1.3519213191663	1.06531813641087	1.19304760813152	1.39745950707065	0.682381562763044	1.13928205299674	0.911424262629348	1.2362467351087	1.34289173117391	1.35365972410543	0.932031653793478	1.39745950707065	0.925000181920652	1.00985157010543	1.08721172740543	1.50428291322065
ACMSD	-5.3970006105087	-4.66298328365326	-5.18683616510543	-5.04559789053044	-4.89260266938478	-5.38089582608207	-5.6823825181087	-5.43428515320217	-5.51975027807609	-5.42876141123533	-5.62341505887717	-5.05441514408152	-5.25438658281848	-5.14414688018478	-4.999498757425	-5.01246417856848	-5.59302815036576	-5.31554995107935	-4.99619623766793	-5.79774135869891	-5.2202179909413	-5.12006624818043	-5.36615458332935	-4.93876149365543	-5.39132786411848	-5.15422263707609	-5.30536842861196	-5.35806369318043	-5.53733508515217	-5.56376406405109	-5.32284359691467	-4.86971955480109	-4.6809575806125	-5.64169932971359	-5.35902479761087	-4.43746910687391	-5.29795234420652	-5.48794913224239	-5.13630655254348	-5.30652799664239	-5.30808968447935	-5.51798847101087	-5.32156410025	-5.64343299158533	-4.94217611101413	-5.59332192935109	-5.65013186594239	-4.39559106767935	-5.3695922409413
ACN9	-0.959845906105435	-0.970134938974999	-0.682355024918478	-1.77954584416196	-0.415725159310327	-1.08994622011576	-0.922460953079347	-1.26344160797391	-1.44836481625652	-1.26985629741848	-1.98630797902717	-0.804266214797827	-1.25897753473587	-0.990143693184782	-1.39511155823315	-1.01580230109565	-0.624770380423913	-0.971711299383696	-2.79690436314783	-0.824002566095652	-1.45241743890707	-1.11026846901141	-1.64620448184565	-1.14739355035217	-2.06692312845815	-1.35291719918043	-0.672584911209239	-0.0288560891536407	-0.239467662517391	-1.1016590359163	-1.21429958950652	-0.393232493456522	-1.21911484904511	-0.712429146625	-1.19920413330054	-1.68662736884076	-0.229014325992935	-0.357457448207609	-0.0901085600967391	-0.650582002986414	-0.573307403609239	-1.1016590359163	-0.667910469104347	-0.574643157579348	-0.314687700854348	-1.5930569403837	-1.28663900128913	0.32707857061413	-0.358020255007065
ACO1	-2.86135653421196	-2.74768185054022	-2.22513671155326	-1.40640187444891	-3.07084139301196	-2.42761139221739	-2.17727706920652	-2.28504556123913	-2.87148748188043	-2.4066540806163	-2.5751572516337	-1.7676209634	-3.3550278423837	-2.98309674683261	-2.784592282975	-3.01476531673587	-2.9580957905837	-1.74924758794239	-2.78329482002283	-2.43830806630326	-2.254261215475	-3.074879733525	-2.611730715225	-2.46743197011304	-1.70734319835978	-2.60139455215652	-2.00055012580109	-2.55126241026957	-3.07322808822826	-2.61906957245652	-2.55650922536793	-2.23593415860326	-2.87642985532174	-2.9195408609337	-2.19677243025761	-2.46811767490761	-2.46415505134348	-2.6670820962837	-2.5666174319913	-2.55473613404783	-1.7898879589163	-2.3998161436163	-1.82750933218696	-2.3471161492837	-2.87906417300761	-2.62332465851196	-2.88525194004022	-1.66285041039348	-2.35585667845217
ACO2	-1.78470026097391	-1.60332263951739	-1.08357841361739	-1.3875328123913	-1.64755370096196	-1.59613009303043	-1.41893835541413	-1.54337526242283	-1.50299907960978	-1.86396699345326	-1.42535801633261	-1.79158308017283	-1.36548738135109	-1.5400127568837	-1.69409389531957	-1.88571501238913	-1.89691891064565	-1.29212855579674	-1.63277385833043	-1.58047568509783	-1.81958100828478	-1.57738578175109	-1.74746380687065	-1.43792140087717	-1.81120333265326	-1.29738994644783	-1.14099663095652	-1.77614882913587	-1.30620624387065	-1.78947137200326	-1.49365632398261	-1.55781769349022	-1.28033783599565	-1.17553692356957	-1.83278199569076	-1.17793356106141	-1.47643736970217	-2.26436732351848	-1.56950848630326	-1.9248733426913	-1.34743650682283	-1.28957895936957	-1.49925767658261	-1.89459842102391	-1.35040343862283	-1.64124079215217	-1.67318149813261	-1.69328711191848	-1.53735100463043
ACOT11	-2.86498578079348	-3.23358710719565	-2.95166828053913	-3.23111612538804	-3.86692426994239	-3.01002174818043	-3.00928241305109	-3.01856855888804	-2.98040727718043	-2.92313918206848	-2.71458175997065	-3.09103148069239	-2.79425981773152	-2.69507243541848	-2.92890461615978	-2.73927272789891	-2.78289675358043	-3.46346966335978	-2.74543496278913	-2.9995246036163	-2.94822684740761	-2.75462755062826	-2.83179624879783	-3.10946114519891	-2.94202542699239	-3.04401536072065	-3.19486687435109	-3.00928241305109	-3.23171260955	-3.32991072282935	-2.45460184185109	-3.2481588094587	-3.3921383545663	-2.90076252138804	-2.54059945476522	-2.8467821559163	-3.22756846783152	-3.21065606295217	-3.05135375492283	-3.1452950457837	-3.19258872903696	-2.82196688330761	-3.04226581849022	-3.30837187660217	-3.20897154981413	-2.95096164452935	-3.01517466848587	-3.22734238069674	-3.32074128338478
ACOT12	-5.62736293387663	-4.76283520447065	-5.4013091902212	-5.13620283605272	-4.96640391486087	-5.51686604167391	-5.75124012681848	-5.72238381793696	-4.96259947431196	-4.56413920994674	-5.73958942934456	-4.70618326643315	-5.32626037681522	-5.60267373188804	-5.30786540760435	-5.29963209330598	-5.20562633246196	-5.80346012047283	-5.64233443659456	-5.56584783152174	-5.11613800296793	-5.231885949275	-5.67465005615598	-5.73343588768478	-5.53426730706739	-5.15422263707609	-5.30536842861196	-4.93319684782609	-5.80674835144783	-5.21540834238913	-5.68273644022065	-5.29930876480054	-5.63306312500326	-5.80334008152174	-5.75778162590435	-5.30448994021413	-5.64925630253696	-5.48794913224239	-4.9354017094875	-4.7979332159625	-5.7002202173913	-5.68008121376413	-4.29008380279022	-5.46368812681196	-5.94565737318478	-5.77222981883696	-5.65013186594239	-5.32274838224239	-5.24491327536956
ACOT13	1.67328734401848	1.76311339940978	1.51496812433533	1.4852805103337	2.57738615863696	1.45569432929348	1.72510397192283	1.8488204385	1.38953968427174	2.13921825632935	1.55924632556196	1.79488074712283	1.61325182470163	0.943937489743478	1.94701483423913	1.46407463135924	2.24913844682228	1.54969389545435	1.42955627279185	1.53612043355054	1.90079073315217	1.93812827727609	1.52723559883696	1.54070662089783	1.63338779664565	1.21283819528043	1.69275444276848	1.48133291776087	1.07641248284674	2.29457759809891	1.33492506871196	1.68983668637826	2.47545893732989	1.19664651305924	1.75384295071413	2.18466477076304	2.12818420180761	1.91407140360163	1.78850860373859	1.68204213	1.50067305906304	1.54969389545435	1.54120447734783	2.0049304714837	1.89804433031848	1.99842305004293	1.63942462559348	1.66107957500815	1.59245801094239
ACOT4	-2.56973549122826	-1.33881887817391	-1.79586346753261	-2.03746866673533	-1.58631508408261	-2.59148037934674	-2.81390176808859	-2.77627705135326	-2.66057233403261	-1.46433857641576	-0.868149806810326	-1.46585698560761	-2.21683978570652	-2.24735704906522	-2.63778634671739	-1.61045679802283	-1.30910219042391	-2.24423565315272	-1.12118715884348	-1.99315551335489	-1.17642189677826	-2.19523717496359	-2.11022245397663	-2.08987265461957	-1.55510204846304	-1.50339107259348	-2.66737240506522	-2.47546261615054	-3.87120440646033	-2.27940431758424	-2.98443597187989	-1.34695994036196	-1.58477136240054	-2.02957631032554	-2.08307424367283	-0.773528989357609	-2.0837170999163	-1.67318149813261	-1.22331133761359	-0.837687382717391	-2.15556348225217	-3.71837051902826	-2.39822822276957	-2.44324517197663	-1.02686473617717	-1.86303708942391	-1.69268329556685	-3.63740666899783	-2.06233611710543
ACOT6	-4.89839855459783	-5.41954738406087	-5.18683616510543	-4.66066379620543	-5.13861448615978	-5.23512115319511	-5.26364170290109	-4.65756789713261	-5.44885522192609	-5.32233193114891	-5.25740946949619	-5.15569290657935	-4.92029447567065	-5.0814503191	-5.19371315450217	-5.01246417856848	-4.72758007129402	-4.65091802019239	-4.99619623766793	-4.73819504968641	-4.43812514220326	-4.6863219327	-5.42608488793859	-5.60603148913098	-5.39132786411848	-5.3630329286913	-5.11576377872174	-4.52565455639457	-4.84793078059456	-5.04000428286196	-4.57549533507663	-4.56775283966685	-3.99073365158424	-4.59227590158261	-5.06705830577446	-5.30448994021413	-5.41667148822065	-5.09140712966304	-4.79499939674674	-5.79207970561359	-4.90698830857065	-4.12079662802826	-4.66974161299511	-4.84560656159783	-5.35428337772065	-4.97140269112609	-5.65013186594239	-4.94189710633261	-5.11484148732337
ACOT7	-2.02479125415761	-1.62603940555924	-1.82423722552283	-1.46733443447283	-1.82809142105978	-1.85109585259239	-1.51761896627935	-1.7825105903913	-1.55564500979022	-1.46997782081848	-1.37189182001413	-1.85793711338152	-1.42996037135761	-1.62972050781739	-1.46415897596739	-1.19168896740543	-1.34743650682283	-1.66164500488913	-1.25462244847283	-1.88490819276848	-1.39894714437935	-1.49461731421087	-1.31855402281739	-1.06921559314457	-1.5225152700913	-0.629930172861957	-1.04591259317717	-1.81557517994457	-0.773073071484783	-1.25379286706196	-1.28375329169837	-1.59613009303043	-0.816549866515217	-1.28429819696087	-1.7085478213913	-0.729194231655435	-2.0362431046038	-1.919049333525	-1.86722366902065	-1.5930569403837	-1.49647498678696	-1.53092404234457	-1.60602397746957	-1.65291863650543	-1.34743650682283	-1.55635017688587	-1.12079510533913	-1.88040002542391	-1.41768533425217
ACOT8	-1.94512122325652	-1.86439019469457	-2.41456429262935	-1.48407953411957	-2.0127632865337	-1.30223927908696	-1.28356651567391	-2.07033354735543	-2.00898243736957	-1.76848595836848	-1.99603895162391	-1.87740513666522	-1.73340472919022	-1.93261371554674	-1.57273791203696	-1.55528174678261	-1.24008222185163	-2.15714546832935	-2.23871133811848	-1.81351331339348	-1.68389064255217	-1.10519962340217	-1.81406917873696	-1.39073502337065	-1.96033995929348	-1.54415307318043	-1.58960918518587	-1.50100868963804	-1.442459393425	-2.00994686848587	-2.57598071880109	-1.7138027011913	-1.07341085490978	-1.0852546019413	-1.83057476574565	-0.978156505029348	-1.7138027011913	-1.76530410701304	-1.81958100828478	-1.28429819696087	-1.37524156240543	-1.65698966592391	-1.89905347763913	-1.01936222877174	-1.67878041375326	-1.31681305983261	-1.32264617734674	-1.56647103378587	-1.49298731241522
ACOT9	2.83746644297391	2.43119005435435	2.84291788282935	3.09438304166304	2.60517905082283	2.81487776812283	2.89006439926848	2.91079219997174	2.76070744768152	3.21964741129239	2.54695324003641	2.92914818198261	2.84606032794837	2.90359978323913	2.72072005204511	3.1600746786163	2.98461332518043	3.00682229546468	2.88482171195326	2.64065142356957	2.99553740106087	3.14278970052935	3.25252424456522	3.059344598	2.96674224927935	3.39416708424076	3.36014836957609	3.13139816123587	2.82582060960272	2.95847613260652	2.92914818198261	3.12144684166685	2.79839944638587	2.97452779322283	3.18440077435543	3.14977978320652	2.9599343128587	2.87748826335652	3.09583560869891	3.22414797572826	2.88739469747174	2.87619233529837	3.4944311449337	2.96674224927935	2.94051062464457	3.13895285452989	3.09725228696413	3.15191935599674	3.2919547722875
ACOX1	-0.269679718171739	-0.601054736243478	-0.521433191219565	-0.479850811703261	-1.12806334105217	-0.507055918417391	-0.589264562945652	-0.727899281069565	-1.33529322348587	-1.05150752056848	-0.615475250102174	-0.321193195870652	-1.06832859735	-1.59571434773261	-0.770868136669565	-0.783985590288043	-0.824597566586956	-0.426913730965217	-0.80997496688913	-0.653255133351087	-0.511972393270652	-0.0266565951521739	-1.16252992854674	-0.273924360292391	-0.521995816632609	-0.712834918404348	-0.276843639488043	-0.313973970922826	-0.851202085919565	-0.241241254488043	0.0902998381586956	-0.249111824268478	0.0175801343945652	-0.422383202757609	-0.51977553343913	-0.0977290831152174	-0.0661370283260869	-1.07017915683261	-0.787377531716304	-0.702970047754348	-0.168602849580435	-0.630680824011957	0.269978188583696	-0.254134301557609	-1.29324724663152	-0.42855522706087	-0.47103951706087	-0.0411667149619565	-0.561234137488044
ACOX2	-3.448521026875	-3.83333523861304	-4.42481958174456	-4.13836096375652	-3.81633577137717	-3.22560300730217	-4.00531461414565	-4.2505807631288	-3.54679778790435	-3.22077100525109	-3.7512094981913	-3.92250132427609	-3.9411834837	-3.6081209141087	-3.30920480768152	-3.63420056160109	-3.77562747335	-2.89186634630326	-3.63401160144946	-4.2304907314962	-3.61639018991304	-3.26747598948913	-3.98479514572446	-2.48289458831304	-3.33724981269239	-3.00515767540435	-3.15361649355978	-2.9028361505837	-2.43157892084239	-3.29710584729674	-2.40023825684674	-2.220467880275	-2.73380145197228	-2.31635965234511	-3.22545165710109	-3.64969538330761	-1.97529507272989	-4.57146395471196	-3.13006834848696	-2.49671971509674	-2.82658420919565	-3.127452668225	-2.97213756005054	-3.2487615843788	-3.63951155078641	-2.1345626587587	-2.63826634754783	-3.29470181780435	-2.50150398376087
ACOX3	-1.01077292927174	-1.36855362914674	-1.11619413161522	-0.79385912768913	-1.43440256295217	-1.2018324750837	-1.68176084755	-1.33448576495652	-1.13581883335761	-0.864222481363043	-0.792520477981522	-1.764154901375	-1.04938949681196	-1.47204887471522	-0.734714339276087	-1.31117228887935	-1.08602275463261	-1.12236807227609	-1.04669532609783	-1.33748675182391	-1.2651411991337	-1.0094095856587	-0.947984343311957	-0.682567069575	-1.41852776517609	-0.745202911042935	-0.533752201143478	-1.31805336131957	-1.42427082971413	-1.39527327965543	-0.556551943140217	-1.43199440988696	-0.905883337390217	-0.79555071238587	-0.917738785190217	-0.677532215120652	-0.692574056880435	-0.867593199709783	-1.05318673873913	-1.55892238877174	-0.697917021879348	-0.913395098207609	-0.72321605483587	-0.977181050151087	-0.840852307454348	-1.08557288998913	-0.672805058478261	-1.12118715884348	-1.29283144486522
ACOXL	-3.74912755570761	-4.15108901584348	-4.67830198345652	-4.02824171934239	-4.57235390760543	-4.53663098006848	-4.22612934239239	-4.21323345686196	-4.2698747924375	-4.22937843426087	-4.71859698912826	-4.53922332425652	-3.84910787287826	-4.58209162138043	-3.62860033625978	-4.74284094022065	-4.04651832969565	-4.18809831755326	-4.37439183967609	-4.03659425905	-4.22259823368478	-4.12255070005109	-3.75186293115217	-3.63550108242391	-3.89502753441304	-3.89347425687717	-3.55737772373478	-4.2302909045	-4.02037990943152	-3.99176409420217	-3.8706984239163	-3.76626765976848	-4.3433968550837	-3.94424985454674	-3.96082911257011	-5.01762228532228	-3.27752490216304	-4.04903626708044	-4.4870099906212	-3.93904911412609	-4.49219930033804	-4.28336966743478	-3.84748068527935	-4.02312031884783	-4.15777109162283	-3.53650621820761	-3.98922017935109	-4.15701207391739	-3.60406564674348
ACP1	0.0076773606673913	0.0260472568195652	0.151817683517391	-0.402268889271739	0.138970835075	0.222334711925	0.0433467914173913	0.128419264905435	0.169237705308696	0.449892139417391	0.363155866336957	-0.104792474551087	0.981626718595652	0.654183455282609	0.758456282869565	-0.206759898018478	-0.182150980832609	-0.044852745775	0.186012556341304	-0.0439958300641304	0.119011759166304	-0.112085314068478	-0.198971718444565	0.85437319721087	1.10955167012391	-0.269364027995652	-0.424617897554348	0.00373270502173913	0.565921350453261	0.319880151558696	0.304069653933696	0.0478115946673913	0.99242588948587	0.539233077938043	-0.247868569273913	0.653707019720652	-0.119418584623913	0.0538789488521739	-0.0823952358423913	0.27700603848913	-0.287862094406522	0.18823395023913	-0.251911770167391	0.717265640380435	0.0331325816358696	-0.235389338107609	0.753116588945652	0.832032459434783	-0.179702162677174
ACP2	0.084680124751087	-0.63731314056413	-0.13879869456413	0.22462522908587	0.422845368747283	-0.203394913470652	-0.364647567132609	-0.953998391221739	-0.507494240988044	-0.345788201374457	-0.14987838736413	-0.161421147001087	-0.500254372710869	-0.182150980832609	-0.484230918315217	-0.492285650959783	-0.261900341259782	-0.221736350921739	0.149685944852717	-1.02345300228261	0.0646061411206522	-0.173266337719565	0.132365088680435	-0.782847377044565	0.221419744472826	0.399665921587501	-0.161595965370652	-0.359058102877174	-0.639412957141304	0.0131778428070647	-0.391320058920109	-0.186771167169565	-0.189891549548369	0.077876548301087	-0.349450666486957	-0.125284202992391	0.222743712855435	-0.406560880367391	-0.153388659889131	-0.467181386459783	-0.299086722816304	0.0722932246891299	0.0171551153402174	-0.0151389903195652	0.547578939959783	0.240302347883696	0.108232186721195	-0.324408366597826	0.0945768347652174
ACP5	-0.922460953079347	-1.0123990736413	-0.623898298267391	-0.618742824017391	-0.0755203059532609	-0.74898920830163	-0.647450787775	-0.473599003732065	-0.238561725822826	-0.0847586444456522	-0.317688397449457	-0.882023741479348	-0.371171583083696	0.995543390031522	0.103918193733696	-0.378533456801087	-0.217877089517934	-0.48679642518913	-0.922460953079347	-0.416142222650543	-0.370948430211956	-0.752127694271195	-1.04634983201196	-1.08014944149239	-0.618151297543479	-1.47761765308696	-1.62335664034348	-1.68685201352935	-1.28184943107283	-1.7382537336337	-0.683345607205435	-1.7834534661913	0.175410638616304	-1.1227964535913	-1.92656590956522	-1.16790797696196	-1.67706162177826	-1.90679979820978	-1.62492337815	-1.58146370822174	-1.04049252844674	-2.00055012580109	-1.2960924586337	1.36380374764185	-1.84922959285435	-1.75794824562011	-0.94660234032663	-0.951954750511413	-1.9308934085288
ACP6	-1.36223875557283	-1.11580231611957	-1.7192639168587	-1.81067088619457	-0.737440773365217	-1.30928113039457	-2.0957265871087	-1.21003354535109	-1.2651411991337	-1.17602295035435	-1.17845822923913	-1.15392799620978	-1.68264646030435	-0.756573780094565	-0.714423850598913	-1.0123990736413	-1.10845900332772	-1.66500655542609	-2.56503946896739	-1.69622644203261	-1.07017915683261	-0.723914701551087	-1.79532159828478	-0.934631944861957	-1.77592823946087	-1.3646116143	0.0809066178347826	-1.22313246682283	-0.51156447606413	-0.623898298267391	-1.3735505697663	-0.75270301405	-1.16408982641413	-0.764556972523913	-0.604393405167391	-1.05720086573478	-1.2786473128663	-0.275094912602174	-0.59787545888913	-0.716873259769565	-1.62106664766196	-0.489968574896739	-0.372680944593478	-0.298606079698913	-0.997296033275	-0.565768937677174	-1.02380159914457	-1.05402097658261	-0.380519658527174
ACPP	-0.705597096463043	-0.191080852608696	-0.809264253067391	0.0314846761413043	-0.10311368971087	0.00453760757315217	0.223475823796739	-0.651291052965217	-0.85610293431087	-0.153165385588043	-0.452752065882609	0.0462218477956522	-0.604783042409783	-0.0883183963152174	0.294891704840217	0.463794714658696	0.325361568156522	0.156429101272826	-0.460356741013043	0.109687247517391	-0.0091457750326087	0.932649594488044	-0.253665287304348	0.657510135243478	0.161412444876087	0.0682720103815217	0.432060231698913	0.136780675477174	0.00913583715652174	-0.523764581748913	0.587065548825	0.458533837080435	-0.16902984348913	0.730899775176087	0.509131832928261	0.534824305166304	0.817123261619565	0.514878499420652	0.236872642883696	0.456697527373913	0.0175801343945652	0.28477441908913	0.457250945140217	0.206577011758696	0.0208145781315217	0.992884032069565	0.538755025109783	0.579490955507609	0.318930488616304
ACPT	-1.75000177220707	-1.81934597675217	-1.87888725198696	-2.05561148560543	-2.1758066212913	-1.79304984940435	-1.64699718309891	-1.81844524801304	-1.98403721820978	-2.13606205265761	-1.85436289010652	-1.80224221481902	-1.34043659862826	-1.63721560742065	-2.16408012604565	-2.10787781130435	-2.11196021141304	-1.90584406305054	-2.08460193439457	-1.89480879001141	-1.98304772583696	-1.75954655896957	-1.86797313761957	-2.05581433169348	-1.58225922590815	-2.01386872891413	-2.08434546083696	-1.82336079709348	-2.08434546083696	-1.6074900348712	-1.89118937888859	-1.83257671963478	-1.71859810730435	-2.26921741001467	-1.95511195201196	-1.62702456568641	-2.05666578757065	-2.47319680761304	-2.02096010957609	-1.97256535766304	-1.92438302325652	-2.15834019901304	-1.81978331420924	-1.66480028809891	-2.19700312865272	-2.1345626587587	-1.83689172543152	-1.62268378016304	-1.95267122044348
ACR	-4.76558081547554	-3.91795298414185	-5.18683616510543	-4.57070841717717	-4.7979332159625	-4.18062251230109	-4.00531461414565	-4.58580319992989	-4.89321564673587	-5.52035734601413	-4.24494610675272	-4.92687322830761	-4.75518150232935	-4.3048786322413	-4.1538954490663	-4.71701838315	-5.20562633246196	-4.55160022994565	-4.75417975180761	-4.58298289687391	-3.91728093115543	-4.6863219327	-4.48465777140109	-4.76401959843533	-4.18062251230109	-4.74682793478913	-4.08738105486848	-4.93319684782609	-4.72020937394565	-4.35142809411902	-4.41136147373478	-4.42675751810543	-4.20910343011957	-3.75772753477554	-4.13692058634022	-4.43746910687391	-4.63619904346087	-3.97435192028152	-4.17465176035543	-4.7979332159625	-4.42782621454348	-4.624144307725	-4.88790495055815	-3.48084351915109	-4.03843587138044	-4.97140269112609	-3.91064485925054	-4.39559106767935	-4.2688058152163
ACRBP	0.671583706878261	0.676873044030435	0.339591532003261	1.06010369981957	-0.747430649034783	0.733559389007609	0.138970835075	0.420192800756522	0.463794714658696	0.445737632686957	0.726917846306522	0.470002165279348	0.880778388388043	0.0877361250891304	0.400813346753261	0.937580734522826	0.659047919304348	1.01039218530109	0.998158944672826	0.447860819928261	0.273300576279348	0.737703523633696	0.850233870644565	1.28522822562717	-0.173723039240217	0.496581747641304	0.348816964536957	0.265619405184783	0.419290147081522	0.706990429296739	1.22338929590543	-0.0295495200195652	1.00231093924674	1.16103407402935	0.147714103952174	1.06487139295978	0.357533039267391	-0.192398763840217	-0.691612476405435	-0.980691028803261	0.480435276351087	1.18307739327717	0.52813062558587	1.15023540579022	0.366489487457609	0.678637726263044	1.43528667996413	0.596154482375	-0.218080841656522
ACRC	-1.34915324417228	-1.4768908801663	-1.94689211723152	-1.44510675968587	-0.980880392733152	-1.46233745529022	-1.97369543424565	-1.37541413276413	-1.18981137497935	-0.985626101438044	-0.812179585361957	-0.836205299290761	-1.50046767338804	-1.04290483241848	-1.3677357148913	-1.06654349180217	-1.11476400181196	-0.677031756744565	-1.64285551782609	-1.56252707745217	-0.875123737023912	-1.2214649950413	-1.57938245311087	-0.829999500372826	-0.947172751101087	-1.15989418380163	-0.564432362306522	-1.0575892773163	-0.461098811898913	-1.2651411991337	-1.68566535141196	-0.968394364301087	-1.09558529447174	-1.04009094342609	-0.527561503869565	-0.755526272361956	-0.47436299385163	-0.529972407742391	-0.257292001090217	-1.65313115657989	-2.00994686848587	-1.78592527437554	-1.99907770722609	-1.73780821887391	-1.3416099294125	-1.93696699723315	-1.03317840310543	-0.0105687554222826	-0.535112629583696
ACRV1	-5.44468795290217	-5.28055300206848	-5.12026469746739	-5.10250764431196	-5.33775707608587	-4.88325605070978	-5.09438045109783	-5.17631923368587	-5.17591621400435	-5.03726992703261	-5.09878435411956	-5.19855572282283	-5.05683247283043	-5.18244236749348	-5.45920192028478	-5.27317067932609	-5.55373393659783	-5.35862148422065	-5.18221197826087	-5.42792823551848	-5.37004188105	-5.15539923990544	-5.1374315036163	-5.18964195883696	-4.98744006314022	-5.2263970326087	-5.01586557004022	-5.22957732789674	-5.19910303443261	-5.47616396920652	-5.07485632609022	-4.95076431676957	-5.03290571015	-5.34932258514457	-5.13654486931087	-5.05744276153587	-5.08108138406522	-4.98398957518804	-5.23968212630109	-5.1942558695837	-5.09490209511196	-5.13306511232935	-4.95284038345543	-5.14699451449239	-5.21019757013804	-5.46982955072174	-5.32274838224239	-4.84951898809457	-5.06737784601087
ACSBG1	-3.13273576992826	-3.1410441437587	-3.40346285870326	-3.10020776436196	-3.79513277393152	-3.01956510532283	-3.76348079208098	-2.97909762163424	-2.7588939034087	-2.96853297264457	-2.81500970326413	-3.02807964589022	-3.09905869675978	-3.48578135143587	-3.28535827145272	-2.39798805514457	-3.05315547592391	-1.87795137366304	-2.69288656301087	-3.2440803898087	-3.16316459769348	-2.92222145198913	-3.45105573060652	-1.99871204909457	-3.97365247955109	-3.1424001003663	-3.77353640349402	-3.30287797945489	-4.04630857969946	-2.6221038965163	-3.12872629313478	-2.91640415790978	-2.76236403805543	-2.59359163861576	-3.74084778422826	-3.34789875189239	-3.85186184239511	-3.48867245797826	-4.31148808333696	-4.08468311160706	-2.91131515881522	-2.63553424853913	-4.15108901584348	-2.97737918053804	-3.49130181226413	-3.79581644927283	-3.07929232918424	-2.59378038585543	-4.01835614483913
ACSBG2	-4.06820401397717	-4.35651124612391	-4.53068395652174	-4.2263266570913	-3.75976876448478	-4.23866770471304	-3.83532207064891	-4.17479722438098	-5.30186627548424	-4.56413920994674	-4.368810923	-4.59288439675109	-4.75518150232935	-4.56092181443804	-4.81807330102391	-4.83343049714565	-5.29258292572391	-4.98135733177283	-4.03405420856087	-4.65811201285217	-3.61639018991304	-5.12006624818043	-5.03650692753696	-5.10938249280054	-4.89725888224674	-4.74682793478913	-5.49287660105543	-3.85595439854674	-5.13264363587609	-4.20611115454674	-4.57549533507663	-4.42675751810543	-4.20910343011957	-3.75772753477554	-4.7877900390788	-3.8897245661163	-5.15802060386141	-3.97435192028152	-3.95757152706522	-3.89841097826196	-4.65909845824783	-4.36431602484674	-4.29008380279022	-4.43589110235544	-4.20671549610978	-3.49318923334891	-4.63936374947283	-4.75919587498587	-5.49692689311196
ACSF2	0.078339968123913	-0.346461155513043	0.0792482826945652	-0.168366437357065	-0.15104297961087	-0.755082366779348	-0.584832438773913	-0.137766390323369	-0.35287683132663	0.110786861630978	-0.465083151791304	-0.145087578076087	0.0691037023543478	0.280507035831522	-0.325295644083696	-0.113221495898913	0.0169179235451087	-0.313616479886957	0.0773384869293483	-0.482220265090761	-0.243845963242935	-0.0218376159130435	-0.062682119900543	-0.422383202757609	-0.0107731065913043	0.297362773395652	-0.683167173257065	-0.651851702295109	-0.926958748438044	-0.643374579849457	-0.58130926986576	-0.501596307206522	-0.00111229449239131	-0.639412957141304	-0.145287230021195	-0.053079767976087	-1.00872631348152	-0.60358238623587	-0.680151636181522	-0.6745505641	-0.914048209384783	-0.574148242709783	-0.442939129771195	-0.161864901932609	0.00889475212717333	-0.29670563525	-0.53939903488587	-0.705597096463043	-0.256688052189674
ACSF3	-1.63933975311413	-1.14312465700217	-1.35250520477174	-1.47085247345543	-0.898987299079348	-1.30319180809348	-1.38544314557391	-1.07792772184457	-1.09113540418478	-1.73056125121522	-1.37396355368152	-1.52064505503152	-1.28394006772283	-1.20954375536413	-1.5930569403837	-1.51979901931413	-1.28663900128913	-1.83339936727065	-1.42427082971413	-1.98445525596087	-1.73153888210217	-1.22430720488043	-1.51159436734783	-1.41011732708261	-1.51894184862609	-1.22845210128261	-1.52633482501739	-1.17361785224565	-1.34796329056739	-1.34043659862826	-1.60192877271413	-1.65126547294891	-1.37558670312283	-1.70776561695217	-1.83435803930435	-1.279981951675	-1.68301434569891	-1.36272169231957	-1.74102608917174	-1.98978031742391	-1.76802478713478	-1.71178931775326	-1.50955344384457	-1.16372120154565	-1.5238086201913	-1.61761600528913	-1.35736927933913	-1.6917309665	-1.43743715613804
ACSL1	4.35040039021413	4.28922031702935	4.07963852794891	4.05525770056087	3.95566254293478	4.48711270471304	4.52270734148913	4.26911733334022	3.89312257970652	4.27930370051304	4.06928994564783	4.67884568840978	4.02326978260978	3.63603645472065	4.24654421197174	4.40068454347717	3.84756181883261	4.53750612318261	3.58301817935109	4.28229984420652	4.11228840072826	4.64112486232935	3.83093674275761	4.5882677101413	3.89312257970652	4.38572367028261	4.89366106160109	4.7780747898587	4.42646297102174	4.68324543840543	4.83319898550326	4.81675063405435	4.20625804349239	4.66918594927609	4.64513400000761	4.09535454399565	4.9653328895	4.73626097463043	4.55620684782609	4.62571996376848	4.5882677101413	4.59280994565543	4.6947620561663	4.41096275217717	3.87632647514565	4.23466682066196	4.47874240942717	5.2227281666663	4.83319898550326
ACSL3	0.630530942619565	0.24418360096087	0.323122224705435	0.567328347297826	0.541437440397826	0.56156019041087	0.778067400431522	0.463794714658696	0.271798399668478	0.741014807532609	0.506284203730435	0.836751662952174	0.516729388613044	0.54936007556413	0.553325262326087	0.781426899211957	0.474476946334783	0.51723364318587	0.400813346753261	0.565430924630435	0.496581747641304	0.716317844311957	0.651651196277174	0.819981131220652	0.720528393909783	1.13355417539457	1.33560689448152	0.890996436105435	0.993983340284783	0.987371315619565	0.966608642134783	1.20462090137609	1.15958209795326	0.54936007556413	1.38321167758261	0.372221601478261	1.5086848745837	1.19138193762283	1.17409532955761	0.822008673134783	1.11174025254239	0.806894715809783	1.17471249055435	0.975770642648913	0.356442391391304	0.561118256246739	0.522325610953261	1.65727924285543	1.93454060348478
ACSL4	-0.387788311621739	-0.586194128586957	-0.5607848469	-1.00538088498152	-1.47204887471522	-0.345161327118478	-0.361478714911957	-0.5638402817	-1.18588458699891	-0.800037271186957	-0.44639287661087	-0.292138891532609	0.584256454532609	-0.451881199071739	-1.06444968653913	-0.692033422140217	-1.02776858296413	-0.99442832426087	-1.55598102430326	-0.409228190776087	-1.25672903712717	-0.705233596931522	-1.32433329374348	-0.346890737555435	0.077876548301087	-0.464686828677174	-0.400560438195652	-0.141987818815217	-0.429828233405435	0.186955324104348	0.786944672334783	0.477694586580435	-0.375259659228261	-0.259776649027174	0.379123345470652	-0.631558302172826	0.260227610926087	-0.146325545295652	-0.159226873354348	-0.198550250575	0.529481330863043	0.144402374783696	-0.477126646040217	0.21426518521413	-0.297074694028261	-0.33447008761087	-0.455371131633696	0.268449857715217	-0.269364027995652
ACSL5	2.26522923850652	2.0807361713837	2.27607048279348	2.33534844196957	2.0424570996663	2.11934300398804	2.07669724345761	2.25594603985435	2.36658983061522	2.53415532401413	2.33730071148587	2.0628381513913	2.03233172621739	2.33632604038478	2.07433574304022	2.31985398188696	2.08484220631522	2.08239576738804	2.55284224402065	2.23750056062065	2.31000081385978	1.72563800472174	2.35598472833261	2.13274431293804	2.15418634360543	2.69342980795652	2.40137603310217	2.2119779974087	2.20427424920326	1.93454060348478	1.69711352082935	2.22544267883804	2.21916661988696	2.09066614855435	1.81754722738261	2.39371721223696	1.65440892768587	2.13003789554783	1.99210602106848	2.16476131666739	1.99132211128152	2.28046689116413	2.00028704202391	1.62375366287283	2.51690809779457	2.18096477772065	2.18329874981522	1.56310807884565	2.47592555526304
ACSL6	-2.29648998768478	-2.7021300906337	-2.87669283562391	-2.4423289235	-2.16780279382283	-2.73324595047935	-1.87247729583696	-2.38098280941304	-1.92893891231522	-2.25924337097391	-2.2738944158413	-2.66340341971304	-1.9750703020837	-1.88405062129783	-2.45093139065978	-2.41937401705109	-2.44809866176413	-2.33033981466848	-2.65552872112717	-2.46847670117065	-2.4722865072587	-3.34720395742391	-2.53615962428696	-1.81304401989348	-1.83392075736304	-3.15377767361957	-2.47356553952935	-2.32287747114565	-2.41407527880978	-2.59012336773804	-2.26038898258587	-2.59957363300978	-1.84655011421739	-2.04840579857174	-3.34811275706413	-2.45642710018587	-2.65700021860435	-2.57307558528804	-2.00189518020217	-3.07883455894891	-2.50204665478696	-2.33033981466848	-3.00820796869457	-2.06233611710543	-2.69660110490217	-2.76639966395978	-1.70676206317826	-1.57694727572174	-2.9925213596413
ACSM1	-3.72825530797772	-4.14087301337609	-3.79804237319239	-3.95968043698587	-4.10129225407011	-4.45007912913804	-4.55450537564185	-4.5453727681163	-4.274705081525	-4.42685303803804	-4.4096923638663	-4.24178835325	-4.00017044384783	-3.72652383695326	-4.36511733850652	-4.33259989907283	-4.50852859359783	-4.27371939673261	-4.26721591213152	-2.96448707925761	-4.08925540398587	-3.73202147470978	-4.6626729283087	-3.97410626267391	-4.09661727795435	-3.71355702826413	-3.37952389782283	-4.0926073703337	-3.9424401853	-4.55160022994565	-4.01033826449783	-3.87393422373478	-3.54003860168478	-4.08087370334783	-4.07111976268152	-4.04311632427391	-4.03319532247065	-4.32305391458804	-4.31396106160109	-4.27585938586304	-4.37425530642283	-4.43501086231739	-4.08613581379076	-4.19483182790326	-4.16329926810544	-3.67730378755435	-4.17997107516685	-4.13145128079348	-4.12458930796956
ACSM2A	-2.86707574729022	-4.06867607065326	-4.3784681113913	-3.29155939510109	-4.34396584963152	-3.79102317752174	-4.78091240462935	-4.84892382427065	-4.07506420289565	-3.57209748123152	-3.92356142390978	-4.14345248930109	-3.45913183139674	-4.57740731677174	-4.28680816124348	-4.13040151811196	-3.60177695472391	-4.4107607645	-3.44322373525217	-3.5145120308087	-3.76995794023152	-4.30004956883696	-3.80217767754457	-5.95758870470978	-5.83026665217391	-5.64882981702935	-4.66353150815652	-5.87361623188044	-5.74171182518315	-5.496419798	-5.78789332427011	-5.37454831340217	-5.51991026267391	-5.4025570833337	-5.56462094926848	-5.83688668477935	-5.7104050154038	-5.75124012681848	-5.4285337192087	-5.54442168297826	-5.50846324275761	-5.75665134964565	-5.68481956521304	-5.55710317933696	-5.10922181159457	-4.84778797152609	-5.65013186594239	-5.06737784601087	-5.53452935416902
ACSM2B	-5.27468919409239	-5.41954738406087	-5.60603148913098	-5.59146461775815	-5.3061297554337	-5.712193442025	-5.04820021015217	-5.7839123007212	-5.80970048912717	-5.52035734601413	-5.62341505887717	-5.45236719293424	-5.54901621013804	-5.78222055253098	-5.50014740489239	-5.69232672916522	-5.59302815036576	-5.51849131884294	-5.53563909238804	-5.2332022373163	-5.78405356884457	-5.01017850440217	-5.61649967753913	-5.73343588768478	-5.53426730706739	-5.5599749628587	-5.66195851449239	-5.76396017209783	-5.40720860204674	-5.56376406405109	-5.68273644022065	-5.44834042572717	-5.18524138984511	-5.47074422100652	-5.6330879483712	-5.30448994021413	-5.52907599547772	-5.28822519793859	-5.66229620924239	-5.47132261685109	-5.81905606883696	-5.51798847101087	-5.52693390398913	-5.06754738042717	-5.45854955887283	-5.59332192935109	-4.63936374947283	-5.50948311775	-5.61903124093478
ACSM3	-2.11196021141304	-3.34165296602717	-2.38191794112609	-2.22825012356087	-1.90734387677717	-2.81173411865217	-2.63396129058696	-2.32894931530761	-2.53312757031848	-2.25086275794348	-2.42899679266739	-2.06853139131957	-2.349670460325	-1.91317560552174	-1.97715218195	-2.70169517539457	-2.45887587584946	-2.67745645146087	-2.55390463787391	-2.8641138401337	-2.34127261719891	-2.69560667040272	-2.93906489098913	-2.89793274101196	-2.20523263664783	-3.31430590915543	-3.7553853442	-2.82908838944891	-2.34201425132609	-2.17114711953424	-2.860858404375	-2.50950431023859	-1.57181411998152	-2.76732254275	-2.58177749687989	-2.52836062735924	-2.69577408039783	-1.81786533889674	-2.51257792997826	-2.7649416049663	-2.57949451579457	-3.16186943235707	-2.99912053109022	-2.55390463787391	-2.48654792804674	-2.81212133446413	-2.61651761578804	-2.31583673620761	-3.5222917705837
ACSM5	-3.73693722464891	-4.39246797464022	-3.80814580617391	-3.68540207086522	-4.11573185687717	-4.31683062266957	-4.50742580487174	-3.23557616213152	-4.48357607064891	-4.15747060506522	-3.52393641058261	-4.23454343477717	-3.69812840957391	-4.32462234058696	-4.10829611438587	-3.95836415215543	-3.12672247311522	-4.20275871739348	-3.90829214765109	-3.75436512557391	-4.30101888225978	-4.04411438044239	-4.0128012626913	-4.66148902534457	-4.67695537203152	-4.82095348420652	-4.49766269512717	-4.63453807497717	-4.65811201285217	-4.73160419383044	-4.67884844022065	-4.34821080254239	-4.57107930661413	-4.82412161462717	-4.36057659998587	-3.71938814959783	-4.58804937577935	-4.65073349042717	-4.84807358966304	-4.72203432367174	-4.38561806521413	-4.67427928647935	-4.63478089802935	-4.56748849027826	-4.79076922340978	-3.95483468298152	-4.90534884032174	-4.4639241376837	-4.56994865580109
ACSS1	-1.92438302325652	-2.20104618427391	-2.09204412444891	-1.87573064404022	-2.14321790753913	-2.212859046475	-2.18821606601087	-1.97715218195	-1.84883002001848	-2.00304557304348	-1.89459842102391	-2.46415505134348	-1.68856029503152	-1.66333480576848	-1.99108552396196	-1.9892500273087	-1.86722366902065	-2.28415927923478	-2.23746617962935	-1.67392630387065	-1.9759434509163	-2.02832323424457	-1.90506541221957	-2.36039212790326	-2.24479105618478	-1.87093279258261	-2.59957363300978	-2.3962646834163	-2.41149981679565	-2.478226816	-2.26742882564565	-2.05648929163478	-2.35628664627935	-2.34794435264783	-2.58880963053261	-2.02516529831413	-2.15341050290652	-2.26862780672391	-2.31658517355326	-2.34547087127065	-2.38897649456087	-2.19773600126848	-2.4061734671337	-1.96759220549783	-2.38504813750652	-2.40150191040217	-2.5875794064337	-2.79257665098152	-2.05405756911087
ACSS2	0.567849410047826	0.356705644917935	0.947435823311956	0.898803662922826	0.391981783444565	1.02754543416413	0.446399304360326	0.200354181647283	0.538994051523913	0.325780602715217	0.925779750252174	0.440347886115217	1.22871626549348	0.109454834142934	0.860987933444565	0.751766398281521	0.701150756416304	0.661717299445652	0.618441885927174	0.718493664930978	1.00625050889239	1.28068075810489	0.884089682384783	1.32935622688587	1.43624338959837	1.22249441822228	1.67857960073587	1.15986534327935	0.441163245004348	1.112232038425	1.46314902106739	1.27221963915978	1.35568705352391	1.41650315159457	1.57935623678261	1.22656603759022	1.17212617387283	0.803824846842391	0.782088153569565	1.06176102379565	1.27992577873152	1.51914996032283	1.49466431176848	0.830065832838587	0.909746676034239	1.09205421989239	1.16705012729239	1.20078811770978	1.00025870222826
ACSS3	-5.45320759148913	-5.46695669384457	-5.23475926732826	-4.70121242843641	-4.42830213768152	-4.73868691317174	-5.07149501811848	-5.51099071014456	-5.175570807975	-5.39459867688424	-5.28624512022826	-5.11536243658696	-5.5951903125	-5.17461171739348	-4.85203879438043	-4.91216132789457	-5.07107268987717	-4.90666288241739	-4.99619623766793	-4.8710625399837	-5.46311720833533	-4.84874377173315	-5.46521753532228	-4.86117412129293	-5.46083611412717	-5.45445921195652	-4.64331223220109	-5.0740249328837	-5.68334758851413	-5.14713906069022	-5.41542704193587	-4.99701902220978	-4.85030685929185	-5.06488418478913	-4.7877900390788	-5.04253812188044	-4.83485886851413	-4.62338247282717	-4.46533251782717	-4.56484124909239	-3.59003099895326	-4.80894299153913	-4.43173880305435	-4.5409544306913	-5.18095544746087	-4.70121242843641	-5.38501653596956	-5.22547489131196	-4.77972370168152
ACTA1	-4.1663187443962	-4.66298328365326	-4.53068395652174	-4.2263266570913	-4.01243144020326	-4.02106004709783	-4.45415453305652	-3.91554209964565	-4.15954808807337	-4.56413920994674	-4.68201267126522	-4.59288439675109	-4.3298379309087	-4.12744877807989	-3.6998871253587	-4.30842725750326	-4.4107607645	-5.31554995107935	-3.94162853804348	-4.01823331339891	-4.3526427081788	-4.17130083113533	-4.56404440540109	-4.18135856069565	-4.59301625634728	-4.07050575672717	-4.5600853469163	-3.85595439854674	-4.19989116200435	-4.84166930227826	-4.22512260986033	-3.81130526111196	-4.20910343011957	-4.43708094021685	-4.40472832246304	-5.1237370584587	-4.1826235108837	-4.7351191649913	-4.5864034353	-4.36153447554728	-3.97958816864457	-4.01361143296413	-4.66974161299511	-3.77011500272065	-3.58503973913043	-4.21255877354348	-4.08426926812935	-4.75919587498587	-4.38561806521413
ACTA2	-1.91148706802826	-2.59957363300978	-2.22552264055435	-2.42505884060543	-3.15888161835109	-2.80921707952174	-2.06990074880326	-2.08912658096848	-2.74585512910435	-2.97467053680109	-2.89541221921304	-2.45411186593478	-2.4722865072587	-3.14775150960217	-2.81739222645326	-2.86539894637826	-2.95510901320978	-3.28648781164348	-2.69613826666522	-1.96128286632065	-2.78139076303261	-2.63315510559783	-2.58632365837174	-1.74102608917174	-1.71546658990109	-1.4362220388587	-2.49966739442826	-2.06233611710543	-2.73705388007283	-1.99603895162391	-1.53781935259891	-1.85109585259239	-2.21950426686522	-1.96296073957174	-1.86303708942391	-1.10785578864022	-2.01917672004783	-2.9028361505837	-2.88063747028696	-2.31078406101413	-2.57874678144239	-3.22575435750326	-2.2141025085	-2.62037324529022	-2.75693103309565	-1.7750987812663	-1.99723695155217	-1.81406917873696	-1.2170687119163
ACTA2-AS1	-3.10230956767011	-2.69264751884457	-2.8221237642663	-2.51096913516033	-4.01243144020326	-2.11838191569402	-1.3780250856913	-2.03872048197065	-3.06552773079348	-4.1074184019163	-2.51175736642174	-1.40960947179674	-2.24754571225707	-3.38837762317283	-2.12333939194239	-1.83257671963478	-2.64655455705109	-2.31932656835109	-2.42694587897826	-2.11735361812446	-2.56386981937663	-2.1675821105712	-2.6963696857837	-2.6897067321712	-2.06692312845815	-2.20946850224022	-2.6195852889	-2.03765600399239	-3.50843395909783	-2.07300008268967	-1.68566535141196	-1.89399469359402	-2.85028844926739	-3.00675731341087	-2.01778036428261	-1.72269552063533	-1.82095809858696	-3.25216397209783	-2.19305164607826	-1.99847923468315	-1.69750492247826	-2.95715874999891	-1.77683376791522	-1.3084499088663	-2.42422909518043	-1.75794824562011	-2.71051850723043	-1.94194172529185	-1.66500655542609
ACTB	5.68911746013696	5.6717339673837	5.74545486956413	5.79023708333261	5.2227281666663	5.79023708333261	5.70853190216304	5.56643120470978	5.6717339673837	5.74545486956413	5.70853190216304	5.70853190216304	5.74545486956413	5.7266409058	5.70853190216304	5.76669916666304	5.56643120470978	5.74545486956413	5.86920936594565	5.74545486956413	5.70853190216304	5.76669916666304	5.65295144928696	5.6717339673837	5.58198933877065	5.76669916666304	5.51600088767065	5.7266409058	5.79023708333261	5.68911746013696	5.76669916666304	5.7266409058	5.11366365037609	5.81761840579783	5.6717339673837	5.33856868660435	5.84257755435217	5.36081395290326	5.45810322464022	5.61384198913261	5.7266409058	5.81761840579783	5.84257755435217	5.63305003623913	5.65295144928696	5.4440265	5.6717339673837	5.70853190216304	5.7266409058
ACTC1	-4.76558081547554	-4.76283520447065	-4.53068395652174	-5.13620283605272	-3.94449085027826	-3.77713629457391	-3.23869682632989	-5.05905291977174	-3.75004522359783	-4.0240405018212	-4.80864591395109	-4.10129225407011	-4.84437094901522	-4.68315501749783	-5.30786540760435	-4.59180312517717	-4.64672327425924	-4.43944196919239	-4.87639031913967	-4.08643543426685	-4.62900578350326	-3.99821258777174	-4.90465173308804	-4.93876149365543	-3.92425593478587	-4.39585806340924	-4.5600853469163	-4.52565455639457	-4.45732336076522	-4.20611115454674	-4.9496570093538	-4.0447845771163	-5.18524138984511	-4.13381241304239	-4.53478414855109	-4.13533528662174	-4.08087370334783	-4.57146395471196	-4.52543507711413	-4.01185270987283	-4.30862434239457	-4.24278580073696	-4.76598881521522	-4.64274285555054	-4.20671549610978	-4.04807097975761	-4.84204678506304	-4.75919587498587	-4.98554043098207
ACTG2	-4.25307838793913	-4.15247240760435	-4.2788858880587	-3.96338535870652	-3.61848925996576	-3.74666980719674	-3.18516252843152	-3.80814580617391	-3.72652383695326	-3.74862392106848	-3.78208732064457	-4.03800372100435	-3.82924902251739	-3.68328572381685	-4.04540134239022	-3.61793229088913	-3.98239842831087	-3.64982575756848	-3.89513522100543	-3.79116692616848	-4.00569379891304	-3.78524214312717	-4.11315767571087	-3.6250207308413	-3.88496526268152	-3.76404849954783	-3.43535585838967	-3.76181127717065	-3.32701861786739	-4.27712935309239	-3.46667533333043	-3.40386793801413	-4.29679258152283	-3.30706541032772	-3.42363424870326	-4.19335153131413	-3.42883258119185	-3.9040997608663	-3.3781551594163	-4.07869939570326	-3.60689837887391	-4.17811786231522	-3.74933162770652	-3.41742936719022	-3.79454994926739	-3.82529795698098	-4.1496405892875	-3.71758200562826	-3.68420953623261
ACTL10	-1.77187814985163	-1.74357516261087	-1.5672121705837	-1.96759220549783	-1.60150814458043	-1.7750987812663	-1.87717785899946	-1.81844524801304	-1.80897023002881	-1.76018670247446	-1.76151155318913	-2.12208612076956	-1.54435151136087	-1.53112035975815	-1.73228982309728	-1.59343807390652	-1.79904100552228	-1.92971041648478	-1.74232795956413	-2.15234428501087	-1.79258053087935	-1.51736988336304	-1.65793133237283	-1.6212898347125	-1.90376089225652	-1.10287339861576	-1.62335664034348	-1.92873374702717	-1.6576811353625	-1.48058579125	-1.48510322990326	-1.49408604540978	-1.32433329374348	-1.14352175505978	-1.66592499386196	-1.39511155823315	-1.94949408477717	-1.82265582552011	-1.65743093835217	-1.80317108051196	-1.3315967510087	-1.764154901375	-1.09818477803696	-1.24451679756576	-1.48322104176794	-1.37229384918913	-1.45573130388696	-1.83132453309783	-1.38092646877609
ACTL6A	-0.32644061943587	-0.515883280795652	-1.2421490492288	-0.948432984502174	0.391981783444565	-0.212928619029348	-0.276843639488043	-0.235983059359782	0.181475369843478	-0.487977580386414	-0.618151297543479	-0.111867373318478	-1.00103628278478	-0.110160618827175	-0.458187398704892	0.273119171256521	-0.063847430663587	-0.16902984348913	-0.635771225170109	0.180516508683152	0.180689038761957	-1.2513628534413	-0.335619897655978	-0.535668062309783	-0.671314706242391	-0.827874985191847	0.368573026533696	-0.841205440602174	0.539930981535326	-0.35822078481413	-0.632547270579348	-0.339887587503261	-0.0845584321320647	-0.223462575684783	-0.0178268124923913	-0.683345607205435	-0.131053064207065	-0.161595965370652	0.761505232905435	-0.0378514870163043	0.111815416717391	-0.492588183592391	-0.524940295652174	-0.646756846523913	0.160826050322826	-1.03249239239565	-0.811553921072826	-0.687895583690217	-0.112085314068478
ACTL6B	-3.39402040037065	-3.33458954535326	-3.09654314817717	-3.33475859513804	-3.83923337681522	-3.04179702718261	-3.15182147101087	-3.02420388296413	-3.35967995833696	-3.3926550250212	-3.02102256014022	-3.18195979381413	-3.35658860194783	-3.256121400775	-3.86243064855109	-3.24260816250272	-3.11089705434022	-3.27911360471848	-3.26671909865	-3.17238885424239	-3.69554186799293	-3.17165057246413	-3.65659830383804	-3.18036379907283	-3.15081703665217	-2.96981264924022	-3.43535585838967	-3.6461629510913	-3.30746174592826	-3.10127312961793	-2.79595032138043	-3.0261779832462	-3.53020066385652	-3.29287790182609	-2.77017529365217	-3.23557616213152	-2.5751572516337	-3.46653937753696	-3.24700616239674	-3.3931985212	-3.04608887524239	-3.60017028080109	-3.17477838730326	-3.29966021545978	-2.91231421279022	-3.23971230253587	-3.38783515009783	-2.8897403351413	-3.1408115055625
ACTL7A	-4.89839855459783	-4.66298328365326	-4.42481958174456	-4.84334601810978	-4.62232681884456	-4.02106004709783	-4.30596670923859	-4.65756789713261	-4.89321564673587	-4.56413920994674	-4.368810923	-4.70618326643315	-3.7371255737038	-5.0814503191	-4.47045939542391	-4.59180312517717	-4.72758007129402	-3.76869453910109	-4.6438415865663	-4.50627962693043	-5.01449944409457	-5.44048086594511	-4.6317996362587	-4.93876149365543	-4.45651536939022	-4.95441692573152	-5.11576377872174	-4.93319684782609	-4.72020937394565	-4.06704294928587	-4.76005691537174	-4.86971955480109	-4.20910343011957	-4.43708094021685	-4.13692058634022	-4.00859604890761	-4.75961091822283	-5.09140712966304	-4.52543507711413	-5.30652799664239	-4.65909845824783	-4.4909527735587	-3.9411834837	-4.84560656159783	-4.55651598006413	-4.21255877354348	-4.43290551229837	-4.39559106767935	-5.3695922409413
ACTL7B	-2.48633763211141	-2.62183505974402	-1.94689211723152	-2.56075633151087	-2.79801960126848	-2.36442191475435	-2.49022212097174	-2.77627705135326	-2.71637087633424	-2.44832963542391	-1.83525381848152	-3.20564229347174	-1.88817941993587	-2.40998183087391	-2.94038066800544	-2.21188535729402	-2.97102195832935	-2.53030011696956	-1.88998062110326	-2.46339662752283	-2.51361223259946	-2.19523717496359	-2.14070373325761	-2.29949824270326	-2.73063824238152	-2.05338923639728	-2.94010821027609	-2.9028361505837	-2.51402547983478	-2.35802215823967	-2.22638122595	-2.220467880275	-3.07720668315543	-2.79707187907554	-2.74864698052446	-2.4232978349625	-2.72821906426739	-2.74492228079565	-2.70449606827337	-2.57874678144239	-2.35965395218913	-2.24865567227554	-2.1485313047788	-1.93105553452283	-2.71069539301957	-2.7933413471337	-2.02096010957609	-2.82762417318804	-2.61994520506522
ACTL8	-4.06820401397717	-4.35651124612391	-4.53068395652174	-3.99498819590598	-3.25234511589022	-4.1294832933788	-3.67575786805652	-3.78725051992391	-4.5129864510913	-4.2612439818913	-3.50605229048152	-4.29261517138533	-3.38066724305435	-4.02547360118424	-3.76089278359565	-4.02297871943478	-3.62449354880163	-3.69445217703804	-3.41512950832935	-3.60557513936467	-3.7295069719913	-4.47220079167065	-3.1707550696837	-4.04411438044239	-3.42926198835163	-3.79258577536685	-3.8276205192413	-3.99608326087609	-4.19989116200435	-3.29710584729674	-3.16408666395652	-4.0447845771163	-2.95211650725326	-3.75772753477554	-3.70685483152935	-3.21084051608098	-4.1826235108837	-3.61516477063044	-3.50971435362717	-3.89841097826196	-3.97958816864457	-3.32267381413587	-4.02366106288967	-4.25217147620326	-3.63951155078641	-3.7476821358663	-4.08426926812935	-3.9078464715337	-3.42363424870326
ACTL9	-5.51406391394946	-5.41954738406087	-4.64098190993478	-4.84334601810978	-5.13861448615978	-4.62645476630761	-4.66802236633315	-4.89419284420109	-5.30186627548424	-5.20033300361848	-4.74530403247989	-5.27317067932609	-5.40628195652174	-5.14414688018478	-4.47045939542391	-4.71701838315	-5.36116296196522	-4.34209687408043	-5.74781200906087	-5.2332022373163	-5.2202179909413	-4.78717967392065	-5.24258265398913	-5.10938249280054	-4.59301625634728	-4.95441692573152	-4.23496613421522	-5.14382745678587	-4.32751120471739	-5.39782146739565	-5.50868076086957	-4.86971955480109	-4.6809575806125	-5.1180121648663	-5.21667047652935	-4.43746910687391	-4.63619904346087	-5.09140712966304	-4.5864034353	-5.47132261685109	-5.30808968447935	-5.07762773848315	-4.98342533966956	-4.08030354982228	-5.65451634329511	-5.17291242390217	-5.25308514763587	-5.32274838224239	-4.16067438405543
ACTN1	1.22548277925652	1.4050636146663	1.41457994550652	1.18625317129348	0.533442820471739	1.28832579384022	1.42060786737609	0.990900326093478	0.751475748605435	0.916342507678261	1.1851658186413	1.33613967990109	1.35365972410543	0.659500596322826	1.29102822670326	1.0517382773087	0.750552909802174	1.34243778836196	0.736172215965217	0.850704942542391	0.770197915673913	1.44603976611957	0.922532419894565	1.06386034121739	0.76569518661413	1.40906587645217	1.27543746969239	1.13246173621522	0.671583706878261	1.67449542565543	1.74504339414348	1.22216498911848	0.956917971959783	1.60843222572717	1.01850630701413	1.23563877944891	1.33672291080761	0.220452612077174	0.840106659416304	0.791852238202174	1.54509623977174	1.47880933011522	1.62261790270326	1.70399845895652	0.865000792304348	1.21283819528043	1.36748070987717	1.44481624600652	1.48260842618152
ACTN2	-4.81130228027935	-4.91969986568152	-5.02659623550761	-4.71248347593152	-5.16847535765326	-5.21053317133044	-5.0911213134087	-4.9472345411663	-5.32137931160544	-5.13542204684783	-5.14450696635217	-4.99912084601196	-5.0578396501087	-5.16934295392609	-4.88144532238043	-5.21278484178152	-4.99083818054674	-4.79822265657283	-4.95076431676957	-5.03536219668478	-5.1700734293337	-4.93829001181957	-5.21123130615543	-5.00337092028913	-4.95103402432717	-4.879681072475	-4.85311551468044	-5.01233017391304	-5.05522655162609	-4.95633934963804	-4.67695537203152	-4.90487769836196	-4.53189689734891	-4.53880997930435	-4.84778797152609	-5.01413215580109	-5.10750337499239	-4.79941686000435	-4.759511574275	-5.03205730797391	-5.09273751630326	-4.999498757425	-4.91674644203261	-4.95908819617391	-5.0911213134087	-5.06873813045	-4.90606897192391	-4.85837007245978	-5.03772086957283
ACTN3	-3.04649951025761	-3.36247904338424	-3.61877319022174	-4.06867607065326	-3.53359963443044	-2.97148644293587	-3.13683225637989	-4.31275905952826	-3.80503442494728	-2.87165147029022	-4.55760652238152	-3.76916951086196	-3.22971594437717	-3.65115773465544	-3.45424960921739	-3.88955304890543	-4.00689513978152	-4.06820401397717	-3.04816008290217	-3.46077504889783	-3.55737772373478	-3.20991828931685	-3.34273096092065	-4.04411438044239	-3.60138793478641	-3.25717952690217	-1.95014568360924	-3.15218998369239	-3.09820414583587	-3.38008719838424	-2.82286014095652	-3.61740280797391	-4.4402771796913	-3.88103458695652	-3.70685483152935	-2.60607525505543	-3.54348437499348	-3.72445203713804	-4.06552972825435	-3.0008623683587	-3.26671909865	-3.39112528352283	-3.38799574042663	-3.36604342419565	-3.26994855615652	-3.49318923334891	-3.13150072593043	-2.68068999380978	-3.30026297474457
ACTN4	1.54225075757935	1.92341818024565	1.53030041283696	1.76178454819348	0.671583706878261	1.83600314021739	1.63224177979022	1.52723559883696	1.38020059746739	1.00540945893152	1.9947151524587	1.2891779841163	1.40659870484239	1.02998272889022	2.29227782411196	2.06693293404402	1.37240137652935	2.19916643967717	2.67080008289565	1.64077127731902	2.15802162500435	2.27785823580109	2.14071447700435	1.79564118098587	1.1119861454837	1.99356465261576	1.90460343414891	1.9025747635462	0.961015870613043	1.52593771252609	1.79979360540978	1.59628103042065	1.49565051110543	2.26233462972065	1.39475752234457	2.22202400879022	1.27707651064348	0.631275280269565	1.25453386928913	1.18807968218913	1.67418844874239	1.9780761784413	2.03346906524239	1.96062725833587	1.41673674953261	1.56310807884565	1.89346297561304	1.30681764153696	1.96759175779783
ACTR10	2.40697451811739	2.33085725173152	2.04574456974674	2.07705503729239	2.79443308876413	2.16429642899511	2.32212475082663	2.51896390989022	2.24279205706522	2.28902091274348	2.4004322058663	2.52491184160109	2.21388059039783	2.36056579502609	2.5199773878587	2.4939127262663	2.64827282474565	2.35505739580435	2.12387590049891	2.39275737673913	2.22084308876848	2.33681337593533	2.29878712830978	2.56002384783804	2.88217182400652	2.24647696866685	2.7445840014337	2.43761826811522	2.84606032794837	2.54279827492011	2.29878712830978	2.6691300479087	2.75633406516467	2.09651406144511	2.58742076815978	2.47900211731848	2.88217182400652	2.83933146594565	3.00275622899348	2.64016346944402	2.6899410054413	2.194380525	2.7791139659337	2.72844459909293	2.60299672445489	2.21101483061957	2.44281594691848	2.97175063677826	2.73271229370326
ACTR1A	2.72019369781196	2.53931438187717	2.55284224402065	2.71902555941739	2.038765148575	2.7303832018413	2.57484434782609	2.56351797464674	2.58955332790652	2.47900211731848	2.75069121640543	2.43296802434348	2.73149995349348	2.47900211731848	2.83678338043261	2.554759647775	2.59680355216957	2.66749215216957	2.96375815739674	2.51188878378804	2.55700829638043	2.83814950551522	2.74713657155543	2.60247904165978	2.62146413406196	3.06217541213804	2.79946224145761	2.64494310165652	2.48676643840652	2.70507439420652	2.89698820108804	2.64280512777826	3.13139816123587	3.00489444856413	2.45258630253587	3.17548306548587	2.37926790488804	2.11934300398804	2.08409060705761	2.61729129503696	2.69109359419239	2.91296936467065	2.84291788282935	2.77180928789239	2.79571910074348	2.90730631973587	2.71066909058043	2.52197186667065	2.81877146268043
ACTR1B	-0.476893047717392	0.0888224806842391	0.218475005392934	0.155830251063043	0.842682367631521	0.809196781486414	0.402880084184239	0.813354602853262	0.649353336822826	-0.0973326454706522	0.773240056684783	-0.426225866507065	0.309592388899456	0.570586338933696	0.740311780032065	0.895253767977173	1.16755739290217	0.210834189283696	0.697181542848913	0.184937202459239	0.165790002975001	0.314515896336957	1.51496812433533	0.3042674428625	0.668679832416304	0.328950226514673	0.806894715809783	0.173446929414674	0.752057047957609	0.174972126436957	0.269609440090217	0.324938488407609	0.407326467778261	0.42355488603913	0.356705644917935	1.07270565351033	0.439921509381522	0.499844834121195	0.97741708671087	0.78587952471087	0.590357065104348	0.877272803254348	0.766771531634783	-0.0861160757858701	1.46855835470761	0.805650086381521	0.230188190025	0.0456222462086961	0.438370255768478
ACTR2	1.73423336207174	1.36408081861848	1.43716784971413	1.60138147153587	0.56505812148913	1.67594084909348	1.902976728725	1.4056783686337	0.980626709719565	1.14770642129565	1.25388191817826	1.43844559467717	0.88970058238913	1.02877896279457	1.34178373004891	0.755930128457609	0.770666029858696	1.42109755278261	1.16014858860543	1.57181168898261	0.988279798927174	1.41457994550652	0.567849410047826	1.37959500002174	1.22548277925652	1.20789257652065	1.05377463234674	1.78022744538478	1.09123643749891	1.23736633097826	2.04744890706848	1.8436058258837	1.15255799926196	1.44784599984348	1.73607276572717	1.22548277925652	1.94625667158261	1.11059342698152	1.42810504430761	1.33420446876413	1.54251780427935	1.45382128701848	1.43458698875761	1.74090193606413	1.12373459296413	1.43217063025761	1.31120153926739	2.06469668444239	1.60703888002826
ACTR3	2.39099570290217	2.1345647936587	2.14970419801522	2.18256889939565	2.04485782934348	2.34182485638043	2.41682127460217	2.34273129547826	2.27352745437609	2.62585230778913	2.1345647936587	2.48190408170761	1.99842305004293	2.23575056535543	2.13921825632935	2.52694987012826	2.33178098631957	2.43578184968696	1.88186535578152	2.48676643840652	2.0697907958913	2.31322488591304	2.10503462257283	2.4004322058663	2.43296802434348	2.13364264192826	2.43882327445	2.32520551567717	2.72245884163804	2.29610225942283	2.46711211056196	2.33438017694891	2.24016471817283	2.25961705409891	2.59477191273913	2.20856840137391	2.80827090848043	2.79571910074348	3.019000348775	2.38841433031739	2.36347088417826	2.23172289863804	2.35769481556957	2.24102027495217	2.34860525168261	1.90142081280109	2.27436662846522	2.66103911956304	2.5199773878587
ACTR3B	-1.05878029015978	-0.687473725598913	-0.833219072634783	-0.692574056880435	-0.852249209847826	-0.64638109385	-1.41937080734022	-1.1984779137663	-0.708442998790217	-0.912949800240217	-1.05583724878478	-0.867973608196739	-1.04749149382609	-0.840852307454348	-0.937981853372826	-0.431112357928261	-1.1116831782	-0.979343266506522	-0.626500716538044	-0.668105540467391	-0.845652185472826	-0.481575841893478	-0.235756285401087	-1.0094095856587	-1.16408982641413	-0.940235024754348	0.0445355641717391	-1.04868647409348	-0.208404127605435	-1.04009094342609	-1.23113764762609	-0.906719202591304	-1.04908493484783	-0.621471660377174	-1.24102346858152	-0.839054114256522	-1.01633494720543	-0.810421756061957	-1.10918448688696	-0.676876210554348	-0.971173302484783	-0.862901949052174	-0.700145166025	-0.750184780086957	-0.509237930688043	-0.637753041326087	-0.552175960338044	-1.29415025620652	-1.08014944149239
ACTR3BP2	-2.98782875442391	-4.45441650588587	-2.6357431178913	-3.34720395742391	-3.53359963443044	-4.56404440540109	-3.8927346898587	-4.80583335869891	-2.15928715736848	-3.79357161427228	-3.2657563715087	-4.10129225407011	-4.09725626965435	-3.38837762317283	-3.6998871253587	-3.003623511775	-3.57307746829674	-3.90508328189783	-3.09922169710652	-3.60557513936467	-4.81472565393696	-3.15242409112174	-4.56404440540109	-5.10938249280054	-5.23443625	-4.56755828045978	-4.92630862863804	-5.35806369318043	-4.99180666706196	-5.21540834238913	-5.50868076086957	-5.60354412680543	-4.20910343011957	-4.59227590158261	-4.7877900390788	-5.1237370584587	-5.29795234420652	-3.72445203713804	-4.66098832000978	-4.48884746376848	-5.43708600996359	-5.22400041850326	-5.52693390398913	-5.46368812681196	-4.55651598006413	-4.76086974624348	-5.25308514763587	-4.94189710633261	-5.11484148732337
ACTR3C	-2.93482487640326	-3.20684485544239	-4.53068395652174	-3.92163714234348	-3.09959072282065	-3.77713629457391	-2.84922452275326	-3.38548733188913	-3.91780095379022	-4.3647361872	-3.31058614251413	-3.6225481531413	-3.32734838645815	-4.3048786322413	-2.94038066800544	-3.63420056160109	-2.47681678220978	-3.15697403508641	-2.8928557579712	-3.7121529318587	-4.19078362605326	-3.05365986458533	-4.09740790384565	-3.08030133980435	-2.67102195833696	-1.1443821961087	-2.56338335557283	-2.76213430508478	-2.28364084158261	-2.60679333237554	-3.2657563715087	-2.26038898258587	-1.66984935958696	-3.43757999369946	-2.92246240471033	-2.95234401177717	-2.6053243792038	-2.08508349197337	-2.63174353859022	-2.33187440482174	-2.69182848455978	-2.4092240924587	-2.1485313047788	-3.14127550878098	-2.71069539301957	-2.7933413471337	-2.56973549122826	-3.77469295651739	-1.46585698560761
ACTR5	0.0478115946673913	0.0637919612793478	-0.0823952358423913	-0.0178268124923913	0.320746436843478	-0.362346656970652	-0.421560134452174	-0.0190906676521739	0.0821236873076087	0.126578634620652	0.108441002173913	-0.113855313122826	-0.196370992825543	0.186955324104348	-0.273924360292391	0.163537866808696	0.236872642883696	-0.489968574896739	-0.131897635854348	-0.397498080153261	-0.027081375775	-0.368180887673913	-0.370270722796739	-0.00599846843586957	-0.160462314217391	0.115102093902174	-0.0707237365836957	0.0183227855092398	-0.0994419652336957	-0.145087578076087	-0.217673337379348	-0.0863244223663043	-0.484593340478261	-0.167932496511956	-0.422383202757609	-0.191080852608696	-0.354730956597826	0.183920409652174	0.257650262280435	-0.238816273931522	-0.181685107754348	0.0352912416804348	-0.639892179728261	-0.236574527793478	0.0433467914173913	0.324938488407609	-0.224732187029348	-0.853101498188043	-0.128883798846739
ACTR6	-2.01730995232609	-2.19823568356848	-1.62623459653478	-1.62765748313261	-0.906935281996196	-1.91467213138587	-1.61761600528913	-1.3930513388587	-1.67771852744348	-1.15301841151087	-1.68211522482391	-1.38713751063043	-2.42279585271413	-1.21038906054239	-1.43353773929348	-1.48656239463478	-1.9750703020837	-1.61272582418152	-2.20687437520978	-1.37845196090652	-1.84136860911739	-2.012260103975	-1.54486664266522	-1.3980200548587	-1.12937098713804	-1.93044488947717	-1.24312022140978	-1.52299379043587	-1.21429958950652	-1.72624362667065	-2.24921398520761	-1.88156033970652	-1.48764828308478	-2.2039227369663	-1.24864611974674	-1.94016212400326	-0.933563834030435	-1.56854823108152	-0.959056240293478	-1.4432712748663	-1.67269482568478	-2.00763885039783	-1.49833541010435	-2.22196772908587	-1.67356749765217	-2.35095752156848	-2.13669020130435	-1.7021802061788	-1.30223927908696
ACTR8	-0.572350495138043	-0.827674921555435	-0.774804316290217	-1.03124851816522	-1.18376051896957	-1.18745652472826	-1.11884896410109	-1.07298485979022	-1.11212823243804	-0.721648401347826	-0.606967552582609	-1.09167373986196	-1.15538727427065	-1.1447983563913	-0.995920146376087	-1.28663900128913	-1.02648660169891	-1.07380210606739	-0.682142980261957	-0.924006259995652	-0.882023741479348	-1.27749547598152	-0.724858160119565	-0.904608129861956	-1.41549409858261	-0.789401194843478	-0.97343962606087	-0.910606236534783	-1.08320989799674	-0.98772139311413	-1.4355870678413	-1.38230913001522	-1.02345300228261	-1.33728988563641	-1.17000424437283	-1.24549790115761	-0.835268278401087	-0.723914701551087	-1.016743352475	-0.910606236534783	-1.09249008137717	-0.707737754634783	-0.935888929358696	-1.23059361076087	-0.984458090788043	-1.30434298077283	-0.962943029553261	-1.42535801633261	-0.86243987451087
ACTRT2	-4.28642806651087	-4.09333418478043	-3.69459307690652	-4.13836096375652	-4.96640391486087	-3.73025843426848	-3.52773966267717	-3.52312235869402	-3.59880854578967	-4.18098754529239	-4.55760652238152	-3.8396411838913	-4.25004607842391	-3.65115773465544	-4.47045939542391	-4.2154188659413	-3.62449354880163	-4.34209687408043	-3.94162853804348	-4.08643543426685	-3.91728093115543	-3.67899087292065	-4.56404440540109	-4.31581341188098	-4.45651536939022	-5.3630329286913	-4.39169926190544	-4.33893581197826	-3.97459757788913	-4.20611115454674	-3.2657563715087	-3.93150868474402	-3.99073365158424	-4.76569338587283	-4.13692058634022	-4.28087584369239	-3.54348437499348	-4.57146395471196	-3.86826282058315	-4.48884746376848	-4.0870607336913	-4.12079662802826	-3.71649693296957	-3.6225481531413	-3.47099065579348	-3.7476821358663	-4.43290551229837	-4.2263266570913	-3.48673118017989
ACTRT3	-5.27468919409239	-5.61908653531902	-4.96015675659511	-4.93592650258804	-4.29463827717391	-5.17132067753696	-4.8970724048913	-5.59172910145217	-4.23260150490978	-4.89130246619239	-4.24494610675272	-4.70618326643315	-4.67517908630326	-4.4311834673913	-4.90779177923587	-4.76546824507826	-5.04240981033533	-4.55160022994565	-4.53613533332772	-5.49025961955326	-4.81472565393696	-4.6863219327	-4.69761349055543	-4.60522692106957	-4.73801945264022	-5.3630329286913	-3.94755461815543	-4.93319684782609	-5.27994831159783	-4.20611115454674	-5.13410603260435	-4.86971955480109	-4.6809575806125	-4.43708094021685	-5.21667047652935	-4.28087584369239	-5.02053565579674	-4.11611075724728	-4.73617461866196	-5.30652799664239	-5.30808968447935	-4.36431602484674	-4.88790495055815	-4.84560656159783	-4.37517360507609	-4.57355927481848	-5.0503546030038	-5.32274838224239	-5.3695922409413
ACVR1	-0.789568637233696	-0.759079739019565	-0.779921040308696	-0.382648711025543	-0.719277935640217	-0.830682384277174	-1.03417705227174	-1.08156959866957	-0.571451513570652	-0.866091449601087	-0.886492417036413	-1.29851095549239	-0.876245002501087	-0.760387901205435	-1.86417859407391	-1.07254399457174	-1.01299120468152	-0.888813833645652	-0.85569053821087	-0.572114034579348	-0.867047536629891	-1.56451346414783	-1.36944009532609	0.173446929414674	-0.762673203002174	-1.3780250856913	0.351884876632065	-0.332066722233152	0.0692896315032609	-0.337148452072827	-0.518476960059239	-0.331318491966304	-1.4794227686663	-0.613051378594565	-0.503292959413044	-0.792993625452174	-0.00497870463423913	-0.270580274477717	-0.129907344765218	-0.486094654770108	-0.251689597854348	-0.179327403254348	-0.880998113804348	-1.15865080821739	-0.232517925693478	-1.14761748240598	-0.176563395680435	-0.324408366597826	-0.835268278401087
ACVR1B	-2.51341014479022	-2.73399336195326	-2.6599290893163	-2.78568061689565	-3.36604342419565	-2.86378933229674	-2.79457593657935	-2.70254951267717	-2.94751899447826	-2.88748385814891	-3.09416165489457	-3.12370987840217	-3.01596766283043	-2.9086889931163	-2.5892234331587	-3.01596766283043	-3.03111624147826	-2.79388132646413	-3.074532708975	-2.54407028673587	-3.16166284239457	-2.53831115244891	-2.75295321008478	-2.76732254275	-2.9995246036163	-2.70703147316957	-2.20523263664783	-2.39658053405326	-2.83840637429674	-2.2504769411837	-2.57949451579457	-2.05176113472826	-2.58502250503152	-2.2992980656337	-2.34431891994891	-2.7721730252337	-2.20982687814783	-2.76914881622717	-2.81775294691196	-2.220467880275	-2.3427464150913	-2.39932514226304	-2.32665641005543	-2.61524085651848	-2.90526445143804	-2.61780422128587	-2.60744590189891	-2.40534124494348	-2.38990894814022
ACVR1C	-2.80483530037228	-2.17617492702609	-2.96277788795109	-1.73871600500217	-1.45297918892283	-1.85793711338152	-1.919049333525	-1.91515869682935	-1.91277521165	-2.20711213704022	-2.65435969597717	-2.1345626587587	-2.02135681175978	-1.79200578902826	-3.0635341693837	-2.13990451547609	-2.07611766340217	-2.41737603571522	-3.02831805579837	-1.97854445495109	-2.16270362273587	-2.89238147427554	-2.29715792753587	-2.61146114076413	-1.98770402710761	-3.39016211847174	-3.0589397892587	-3.1147634960125	-2.79073769384457	-1.49332181819891	-3.68048532777935	-2.3077842847087	-2.70467346027174	-2.75658402390652	-3.40272265940978	-3.06459547308044	-1.90679979820978	-1.32398415693043	-1.51495565983261	-2.05441815759674	-1.78674956264457	-2.46811767490761	-4.32213909072826	-3.2860642548337	-1.59825795130326	-2.83319312902826	-2.13762181924022	-3.04588445201087	-2.66895210110543
ACVR2A	0.631070781051087	0.567849410047826	0.329706192593478	1.0532161773913	0.866471744301087	0.545306799858696	0.200578007327174	0.522846696221739	0.597506653159783	0.415463377403261	0.743546580343478	0.369318866756522	0.517714364093478	0.753915780090217	0.357533039267391	0.82392474613913	0.991904428626087	0.645838923571739	0.988279798927174	0.194783765806522	0.815702101384783	0.120789713980435	1.04736627378261	0.50203822301576	0.903275311565217	0.546627331797826	1.10157775687283	0.941613403877174	0.99242588948587	0.941613403877174	0.542920818857609	0.598787745003261	0.796762569507608	0.457677597105435	0.867024719017391	0.684840825048913	0.638760571296739	1.50511283230543	1.18625317129348	0.817571263959783	0.865000792304348	0.686280731409783	0.279347550233696	0.38245857073587	0.788433462734783	0.779533042478261	0.753547666057609	0.396017712569565	0.582933533997826
ACVR2B	-3.14887289899022	-3.08748235670652	-3.16746556920652	-2.9195408609337	-2.4373668140337	-3.01366416759239	-3.40959481563261	-2.49671971509674	-2.78372394377174	-3.05451386159022	-2.8467821559163	-3.02211474699348	-3.14275299564457	-3.37392584989891	-3.07008110511196	-2.47481097300326	-2.73399336195326	-2.72805958686087	-2.81075878295761	-2.55204075443587	-2.39427230634783	-3.71150706857011	-2.73705388007283	-2.20054259213696	-3.22756846783152	-3.63352371919239	-3.03815796408696	-2.92917305194891	-2.93936703568913	-2.58071819636087	-3.05493668932717	-3.24370207789457	-2.679499691975	-3.59831157607935	-3.18661845470978	-2.9995246036163	-3.27948172282283	-3.01002174818043	-2.56171752734783	-2.87860249003696	-2.63396129058696	-3.443881952075	-3.29793208536848	-3.41037367308152	-2.54317693751522	-3.03930075959457	-2.92313918206848	-3.04271245976087	-3.04031908246087
ACVR2B-AS1	-3.36708423148587	-3.30970413043315	-2.8221237642663	-3.45078761376413	-3.13856169892174	-2.28174114340435	-2.95366316881576	-2.90076252138804	-3.13215769773641	-3.26336671594565	-1.94971971019511	-4.00797236503261	-1.54435151136087	-3.0001755501375	-2.80086721091739	-2.54954864526413	-1.90151689143478	-2.96612238887609	-3.16166284239457	-2.66202876197935	-3.03815796408696	-2.4854104493837	-1.57938245311087	-2.58271863236413	-3.17659936514837	-4.07050575672717	-2.33625335933043	-1.82336079709348	-2.7649416049663	-2.27940431758424	-1.61195523164783	-1.83257671963478	-2.85028844926739	-3.24355279650815	-1.84174296281848	-2.31781791677283	-2.1956774512288	-2.02516529831413	-1.81529853154294	-1.90023446109239	-1.35328594634239	-2.6195852889	-2.75849812048587	-3.02884444456902	-1.88763080264674	-2.2769922669413	-2.95147341104783	-3.5142606231962	-1.74302937524185
ACVRL1	-3.07944803803587	-3.03815796408696	-2.72627854466467	-3.18870790669891	-2.74543496278913	-2.11089209933696	-3.04836821817391	-2.21449030430217	-3.26747598948913	-2.80898139621794	-3.71179984874076	-3.26385736192935	-3.63916817210543	-2.91131515881522	-3.1388110344337	-2.8838935560337	-3.2563260478462	-3.64193371377174	-2.81706702930109	-3.62042070145217	-2.78068885935326	-2.93936703568913	-3.02598332881087	-3.18870790669891	-2.93383060235543	-3.29072884419891	-2.34231964926848	-3.21745467089022	-2.84303456899891	-3.17880539947065	-2.4278868656	-2.4272388924413	-2.75849812048587	-2.4929030860837	-3.75150263766957	-2.64000389548913	-2.75447403120707	-3.76538794382935	-2.58246452137935	-2.64399915323913	-3.12083247712717	-2.98631357880761	-2.25158523481957	-2.4839547933	-3.03424341675326	-2.88525194004022	-3.09399786652554	-2.87930467218533	-2.77603320543043
ACY1	-3.04649951025761	-3.0085545913	-2.85883675736359	-2.86429333161957	-3.43474078267989	-3.64435453731957	-3.23869682632989	-3.33704866498152	-3.69789214228913	-3.47414037986902	-3.11026810937717	-3.35812675255109	-2.82122188903587	-3.3116063865038	-2.94038066800544	-3.5619585129587	-3.81847401178478	-2.70279958716196	-2.50062396130598	-3.82854112448859	-3.78775602218804	-2.78007627888424	-3.55066953712283	-2.86782951355	-3.25937010940598	-2.62015922517772	-3.40427005071957	-3.34097046920217	-3.35091656703098	-3.13663095255978	-2.7417405628212	-3.81130526111196	-3.78093106226413	-3.646426794	-2.56957185691141	-3.77170685830761	-3.24911723861848	-3.84316165943043	-3.86826282058315	-3.3713461598337	-3.14566120923478	-3.54546864537065	-2.72409381450761	-3.48084351915109	-3.52334518477609	-2.92799274282554	-3.13150072593043	-2.75089372937283	-3.70627008696413
ACY3	-3.58591038019239	-4.06627960326413	-4.35357291847065	-4.35632815399022	-4.09725626965435	-4.38128164466739	-4.41156672438478	-4.01112218736739	-3.95142978648478	-4.39711788017609	-3.98727803351848	-4.84793078059456	-4.06121081664837	-3.4470528739087	-3.71398593962065	-3.80633720677717	-3.96188017372717	-3.7975289226163	-3.02831805579837	-4.27052260824457	-3.82209688301413	-4.05378453144348	-4.18864764453478	-3.95159847566467	-3.63352371919239	-4.12984035717391	-4.475001074275	-4.09082542571413	-4.14591409957446	-4.25825061917717	-3.96069943347717	-3.96833276526304	-4.85030685929185	-3.81532495109022	-4.30033513198478	-4.77614018788152	-4.01208716249674	-4.32843926371739	-4.12713923731739	-3.82424224560543	-3.81438181327174	-4.31058702263641	-4.04921703622935	-4.17118400828152	-3.74247968698478	-4.12967812479674	-4.14410603002228	-3.98166905913152	-4.20516766303587
ACYP1	0.827025453222283	1.09385003242826	0.760328844022283	0.951823884230435	1.97617326609565	0.486989934864131	0.577050701382608	1.22130567283315	1.27298399784891	1.62438878945652	0.849698628523913	1.44969896466467	0.573504563403261	1.62075927772935	0.794722302702174	1.09356804083804	0.758251650521739	0.740551253983696	1.22100231936957	1.1144363500913	1.09630391285761	0.430910215855435	0.671583706878261	0.594145207694022	0.894105033968478	0.539930981535326	0.410780232892391	0.579229153287501	1.02948637102283	0.775473047852173	-0.260215923627174	0.397461225777173	1.22792645005054	0.223855920906522	0.445977166509783	-0.0416863839521739	0.501150817763043	1.07176112629783	1.22282384732609	0.419944005337501	0.227457853570652	0.14550600926087	-0.0546315504565217	-0.0861160757858701	0.662514420553805	0.302356539258696	0.619164909467391	0.45160188211413	0.345632209383153
ADA	0.641925750405435	0.661717299445652	0.63343282526413	0.288335904876087	0.672999173346739	0.50266217618587	-0.102370415398913	0.272937766233696	0.930567623068478	0.698673194692391	0.871782599411957	0.276607838193478	0.609152447257609	0.739535075476087	0.453453241404348	0.312250360902174	0.530684034946739	0.749372357361957	1.32007190181413	0.475449660863043	0.684840825048913	0.0990090877597826	0.647180699372826	0.914257040601087	0.975184140326087	1.79347829843478	1.11319846205109	0.734372224717391	1.25510948620326	0.786385057984783	0.0383726035358696	0.550774309496739	0.974765063194565	1.07951776946087	0.518201827301087	1.36298491231522	0.234424183953261	0.471409297619565	0.784383730669565	0.67590197248913	0.520020035584783	0.444995158115217	0.965129749156522	0.0907466868195652	1.72451877961196	1.13869406141413	1.06695606847391	0.228459972540217	1.50990849442826
ADAD1	-5.2202179909413	-4.82805193154022	-5.02295455254022	-4.44281576014076	-5.34939496091793	-4.79241704527609	-4.91955585584402	-4.77252394021848	-4.85093878978533	-4.82853859735543	-4.91164168478261	-4.65393061727283	-4.80060697191957	-4.91033350814511	-4.35336821738044	-5.13399125090163	-4.84687826631196	-5.04952566933859	-4.71472654535924	-5.04187504373587	-4.76916033242337	-4.82781763586957	-4.99038677535543	-4.53354679865109	-4.97939291485109	-5.23807542391304	-5.23512115319511	-5.14382745678587	-5.34919823551087	-4.94631908178152	-5.4312710615875	-5.19791044021413	-5.29660632850652	-5.05949850984565	-5.3023077608587	-5.04253812188044	-5.24335773580761	-4.85358973512337	-5.36173001500326	-5.01556176286196	-5.12953926449891	-4.95810403080544	-5.15308645207989	-4.98157859601848	-4.71009401086196	-4.87032630354348	-5.13333135145	-5.06737784601087	-5.30485545290217
ADAD2	-2.48633763211141	-3.05912462173913	-2.6357431178913	-2.79541372861902	-2.79801960126848	-2.48230318419457	-2.53887292627935	-2.34568694585435	-2.39892691029348	-2.83430722933696	-2.14518719584783	-2.40757855330598	-2.24754571225707	-2.63529525307554	-2.57598071880109	-2.40578092913261	-2.69660110490217	-2.53030011696956	-2.67382451221956	-2.68907279971848	-2.68606668444348	-2.26436732351848	-2.90096610054837	-2.53191164084837	-2.6182421336837	-2.20946850224022	-2.81793595425489	-2.36145798995978	-2.56075633151087	-2.66248649398478	-2.34147656978424	-2.76963906797174	-2.85028844926739	-3.00675731341087	-2.70387306454348	-2.1859474498	-2.72821906426739	-2.92135743204565	-3.06849563151848	-3.10932908657283	-2.60679333237554	-3.06791596630598	-2.46811767490761	-2.32073819361685	-2.42422909518043	-2.2294262313337	-2.22081609525326	-3.29470181780435	-2.4349231849087
ADAL	-3.49130181226413	-3.33916609290978	-3.11335293115978	-3.14887289899022	-2.64655455705109	-3.17014659903696	-3.4994170094	-3.41124697731848	-3.43982431325	-3.13524223310978	-3.77304176992717	-3.5792604322	-3.96299300723913	-3.09061747247065	-3.85311400648587	-3.72813379711304	-2.99557632408587	-3.13394275556522	-3.11541453230435	-2.56583243762717	-2.84191511503152	-3.84571889466196	-3.43875717183587	-3.18949845057826	-3.77081194201413	-3.50843395909783	-3.67034573640652	-3.3992421431087	-3.91649253261413	-3.4487139941413	-3.86992454438804	-3.88223573429674	-3.69127812011522	-3.58175915678152	-3.19079575897174	-3.82170253519674	-3.83574751500543	-3.07780321701739	-3.23971230253587	-2.82921091630761	-3.581208980975	-3.60177695472391	-4.43746910687391	-4.00359344720543	-3.19832544772283	-3.44478801539891	-3.84830521274565	-4.30732726177554	-3.67899087292065
ADAM10	1.49078390229674	1.5173632003837	1.29392744904565	1.66147375362391	0.995543390031522	1.425739476975	1.40841754425326	0.78274199193587	1.11420357474022	1.26797885493043	1.4060789229163	1.66534424333152	1.32627311740217	0.938582881206522	1.15897052705978	1.31025331282174	1.16705012729239	1.2462766469663	1.55453518091848	1.40958860906087	1.28999965008043	1.58992705189239	1.00401077353696	1.77783557291304	1.4329045461413	1.365206223	1.65040044575435	1.88331723086196	1.61159351956848	1.59245801094239	1.68784948070761	1.97381216956196	1.52353057032826	1.50745493886739	1.89737188751739	1.1801217379587	2.24102027495217	2.0017730021837	1.7388154741913	1.78813762958152	1.8436058258837	1.63671158365435	1.58077037354348	1.15958209795326	1.34576975007609	1.14368473645978	1.7326365848837	2.28684149094239	1.63100624705761
ADAM11	-3.82231527484457	-4.20871397154022	-3.5145120308087	-4.16827333797609	-3.96628763200435	-3.34061051016304	-3.96157032789891	-3.36621715956685	-3.93030524548315	-4.42260065754022	-3.9299254438337	-3.80791366378315	-3.70213426209565	-3.59147045504511	-3.72484357984022	-3.86841688767717	-3.638893875	-3.7823422316337	-4.16922478688804	-3.38799574042663	-4.08755923758152	-3.72027529936576	-3.71430681936196	-3.63768385553207	-4.04731497139837	-3.49457704305435	-3.71475980344511	-3.90078798369783	-3.463284554725	-3.96949619886957	-3.19686615593587	-3.37743587862717	-3.39777315311087	-3.30706541032772	-4.21809472827935	-3.57502756522717	-4.03127216951304	-4.57146395471196	-3.70941180986957	-4.07238811593804	-3.37312340656196	-3.41953427354783	-3.54366442228641	-3.10603288877337	-3.074532708975	-3.64559629373533	-4.00859604890761	-4.2263266570913	-3.46727029684674
ADAM12	-3.92163714234348	-3.72914766097065	-2.94082403385544	-3.52683055208587	-4.04267934330435	-3.1424001003663	-4.04375104348261	-3.80449909963913	-2.72837854167391	-3.82549252808043	-3.44088900723587	-4.04311632427391	-4.29305101087391	-3.36987572902283	-3.51484920475435	-3.0953750056163	-4.11212515942391	-3.8656823646413	-3.39437907073696	-4.35240466092174	-2.82044700053696	-3.41512950832935	-3.90009346661196	-3.32685544580109	-3.46952286386957	-4.13870583463043	-3.76916951086196	-3.55066953712283	-4.01681968223913	-4.11834858016956	-4.68815821531413	-4.0982562010837	-4.34775563686196	-3.02679628141739	-4.21611216511196	-3.95060319746739	-4.01577196647717	-3.3030598278837	-3.71738922192391	-4.70222799522826	-3.83333523861304	-3.48867245797826	-4.7329378016337	-4.16098613405326	-4.15330351620217	-3.56407231424674	-3.10020776436196	-4.64840638587717	-4.34655889983152
ADAM15	-1.66459402077174	-1.83111077526848	-1.39031525050978	-1.3930513388587	-1.96033995929348	-1.71178931775326	-1.38500893188913	-1.47430727897283	-1.47204887471522	-2.03262736101413	-1.15081390714457	-1.87573064404022	-1.55598102430326	-1.68176084755	-1.46329308088478	-1.70983156362935	-1.3743755189337	-1.67642918433261	-1.00323925543587	-1.91624170241304	-1.67498056397174	-1.61900284776739	-1.54415307318043	-1.79077708487174	-1.5215894153337	-1.68430634366957	-1.7553515401587	-1.56384949143804	-1.5704332373837	-1.74286348883478	-1.05112309721413	-1.29966374164565	-1.37316643942717	-0.992062064698913	-1.76961916644565	-1.42996037135761	-1.71681519307826	-2.52214514252772	-1.88315577114457	-2.18556234071739	-1.72435474296413	-1.438905247675	-1.3735505697663	-0.868706494470652	-1.57273791203696	-1.42204174179239	-1.56128915046957	-1.45297918892283	-1.74839845650543
ADAM17	0.369318866756522	0.638326899770652	0.42355488603913	0.633817978727174	0.379515348452174	1.06436789448152	1.09706394790217	0.773240056684783	0.791424041416304	1.0993639309337	0.808483153456522	1.11366736102283	0.54099799461087	0.900439004605435	0.74876320676413	0.7818594728	0.476516370475	1.24423115094891	0.54841149833587	1.00722511049674	0.553840777283696	0.857248208859783	0.765295127972826	0.997676709102174	1.10258668778152	1.13928205299674	0.464291999479348	0.87028229823913	0.928988721731522	0.821547181980435	1.34899108575	1.18136686285	0.19225151475	1.38953968427174	1.50428291322065	0.768753494083696	1.4152636469587	1.22338929590543	1.12417243061413	1.41998936227826	1.29542251200109	1.07819303108696	1.28522822562717	0.616378024502174	0.977938571075	1.2012847339087	0.866471744301087	1.8920571980837	1.16586755292609
ADAM18	-5.20411468296739	-5.75180414855435	-5.33193173732174	-5.36089037047772	-5.11475009964348	-5.49865397645652	-5.2998029601587	-5.36116296196522	-5.25228894745	-5.4825931224163	-5.47364989130435	-5.50241812862717	-5.63154494565217	-5.57154209238696	-5.5294254003712	-4.63005374465217	-4.92129365942065	-5.5737557884462	-5.70870206611033	-5.5298438783663	-5.32233193114891	-5.3902325657375	-5.63981817481304	-5.65166317028587	-4.95877151630435	-5.07361566550652	-5.22076639040707	-5.44938648486739	-5.06502338631033	-5.30198474818478	-5.02207573189457	-5.38724458695652	-4.77879173523913	-5.02003810336902	-5.29946122645326	-5.19871855797554	-5.59785238949239	-5.37400423731522	-5.42671798459837	-5.40266909420326	-5.36790204322935	-5.44397809420272	-5.04278536904674	-5.35622447645326	-5.50948311775	-5.09451136853804	-4.96309899094565	-5.01630077188804	-5.19174776784674
ADAM19	0.029116447601087	-0.293758191169565	-0.127574741275	-0.623466911057609	-0.945344969388043	0.389892586961956	0.414531926079348	0.179585836203261	-0.144603118188043	-0.615022307376087	0.0877361250891304	-0.336939725152174	-0.158433260303261	-0.108561654891304	0.203394967619565	0.196242770082609	-0.271939630822826	0.0759010656673913	-0.19621465886087	-0.12969292743913	-0.975094499536956	-0.0115742161423913	-0.403785666308696	0.30698107326087	-0.291724092618478	-0.344382925107609	0.105082060770652	-0.216458468628261	0.228097157834783	0.668286121576087	-0.0133725913554348	-0.112085314068478	0.393645431223913	0.0964366536565217	0.0543325552630435	-0.208841894591304	0.409956172195652	-0.400560438195652	0.029116447601087	-0.0142894395673913	0.12213261783913	-0.319591571430435	0.642621794329348	0.441163245004348	-0.424617897554348	0.204752348459783	-0.332248264081522	0.196242770082609	0.272937766233696
ADAM2	-5.89809788043152	-5.51605825361957	-5.77917278985543	-5.59146461775815	-5.39073611684076	-5.59302815036576	-5.47632397282717	-5.72238381793696	-5.51975027807609	-5.9637183650375	-5.67171498007283	-5.7322087581538	-5.48671518840598	-5.78222055253098	-5.99348777626794	-5.5679215181087	-5.04240981033533	-5.62729688043478	-5.84006753624022	-5.86361670289674	-5.69190482427554	-5.53206116304457	-5.54144609317228	-5.60603148913098	-5.83026665217391	-5.74171182518315	-5.83063483876848	-6.07570516304348	-5.80674835144783	-5.56376406405109	-5.32284359691467	-5.60354412680543	-5.18524138984511	-5.64169932971359	-6.00392963768478	-5.89295184782609	-5.77917278985543	-5.48794913224239	-5.80425096014674	-5.79207970561359	-5.81905606883696	-5.81883422101087	-5.52693390398913	-5.46368812681196	-5.85172460145272	-5.77222981883696	-5.65013186594239	-5.68255947916467	-5.85294928895109
ADAM20	-3.58257931526413	-3.58642482790435	-3.10679249764891	-3.56669351940978	-3.60406564674348	-4.44360960144457	-3.38567188198587	-3.77232395342391	-3.89916231883804	-4.20910343011957	-3.93193075361957	-3.66533115774022	-3.85089990940217	-3.99457251798098	-4.17997107516685	-4.08426926812935	-4.2963084836913	-3.93369902355978	-3.90508328189783	-3.66895539130435	-4.0926073703337	-3.70439810144783	-3.94267133889565	-3.84079989640326	-4.09007937889674	-3.75734601918044	-5.00033592529348	-4.22324433825761	-4.42397218840598	-4.1492084294837	-3.21699779710109	-4.01329638224239	-4.12701063948587	-4.21001970457663	-3.87426778260109	-3.37329856973152	-3.82298343750435	-4.05378453144348	-4.491299399225	-4.08197793838804	-4.36848724625217	-3.7512094981913	-4.36648453312391	-3.72227238812609	-4.23559002355109	-3.05315547592391	-4.72385938994022	-3.47897626268152	-3.84910787287826
ADAM21	-5.3178757019962	-5.65128216666739	-5.13149961051413	-5.46006632790217	-5.19159068659348	-4.98280048739456	-5.34788345355109	-4.85467693450652	-4.7782924416337	-5.0340428781	-4.90534884032174	-5.59930982246576	-5.30470595561739	-5.10670777717065	-5.05799144863261	-5.09368371178043	-4.83828222695761	-4.93019336956196	-4.79837099507283	-5.03955265398913	-4.59659408696413	-4.93733030745761	-5.07347401482174	-5.05361886801522	-5.0152196865913	-4.85640912784565	-5.19387012409239	-4.58065085144565	-5.08923466076848	-5.04000428286196	-4.49273559168424	-4.76132587732609	-4.6809575806125	-3.38972483632174	-4.22353595987609	-5.026472875775	-5.34136016770217	-4.6269113755212	-5.03632293828098	-4.36153447554728	-5.13462092028261	-5.01388862316957	-4.94127837111848	-4.94127837111848	-5.4161764764413	-4.6943493659413	-4.31355036412717	-5.408128691125	-4.70210877453207
ADAM22	-4.32305391458804	-4.39443810417065	-4.48197575021739	-4.33893581197826	-4.35357291847065	-4.60678747749565	-4.42274276901522	-4.56029330616304	-4.69155347256848	-4.22259823368478	-4.3913476431163	-4.32377277083696	-4.94865850246196	-4.06409431184783	-4.4964854848663	-4.56303907337283	-4.43225878622826	-4.82781763586957	-4.492915963525	-4.2034542291663	-4.6689626309913	-4.32551972528587	-4.05514074002826	-3.880586403	-4.3714345578163	-4.45429004076413	-4.16469392934783	-3.94010455021413	-3.91017624714457	-4.15108901584348	-4.48444979749674	-4.38288889299674	-4.10115766757609	-4.34745672282935	-4.21712869565978	-4.20025946524239	-4.43307818297826	-3.905440471025	-4.44269472033587	-4.17170444927174	-4.37930627808478	-4.40651909781848	-4.6102711316	-4.37584289756304	-4.25042566212717	-4.13870583463043	-4.30995469295	-4.27036048006957	-4.22259823368478
ADAM23	-3.06730257004565	-2.0789846996913	-1.93375680325326	-2.74445665459783	-2.6195852889	-1.47982383617065	-3.19035644515217	-2.91307281398261	-2.92773046092174	-2.63595198724348	-3.09027507880435	-3.44360092807935	-3.40840733177609	-2.03403998210543	-2.99169253208043	-1.40926391085	-1.23151924048478	-2.26322272311957	-3.66266761956848	-2.9585633215587	-1.84883002001848	-2.72805958686087	-3.37027594796522	-3.42907981818587	-2.77428770355435	-4.63266192935217	-2.39724866176739	-2.2845578058	-2.22638122595	-4.02055124638478	-3.97980717029457	-3.56897263820217	-5.07438737189783	-2.91351866305435	-2.68860155001522	-2.90039120507935	-2.88221891918478	-0.831327507113043	-2.84479204683696	-3.1544785890337	-2.49022212097174	-2.68769791467826	-3.84619981160109	-3.581208980975	-4.08805044202826	-3.57355361671848	-3.67034573640652	-3.82424224560543	-4.46004969566304
ADAM28	-0.259776649027174	-0.712429146625	-0.992537908157609	-0.490364890016304	-0.824597566586956	-0.928774266509783	-0.544531993558696	-0.624299624611957	-0.242352150094565	-0.808905109859783	-0.966102622848913	-0.635542719417391	-0.561234137488044	0.159979690613043	0.0410315749554348	-0.269364027995652	-0.616787225413043	-0.924691046269565	-1.31943535463478	-0.39237029763913	-0.653255133351087	-1.02444708137283	-0.631558302172826	-0.485428606995652	-1.01936222877174	-0.224732187029348	-0.502927790725	-0.678880134018478	-0.880214880605435	-1.87828776309891	-1.05192222890217	-1.1250044907087	-1.40887151198804	-1.78805510225761	-0.444484566541304	-1.10519962340217	-1.36057388467717	-0.776120842342391	-1.02953023972826	-0.416738929279348	-1.04711336538043	-0.786102064307609	-1.2293509033163	-0.82531424226413	-1.36272169231957	-1.02414155964022	-0.273104341148913	-1.39073502337065	-0.0943837373826087
ADAM30	-5.45582054166359	-4.50180116096739	-5.13609911956196	-5.53582342028696	-5.35115262137935	-4.60876376451522	-4.91799506884783	-5.02159302879783	-4.6960466853625	-5.0340428781	-4.65889016536793	-5.40374046066304	-3.96484670291304	-5.11841818284511	-5.13455592028696	-5.15267541485761	-4.76962752293152	-5.56121423368043	-5.38141627626848	-4.77367223551087	-5.1488751905663	-5.44048086594511	-5.3970006105087	-4.85030685929185	-5.00673242387011	-5.27700118750272	-5.37409399003478	-4.84015759376087	-5.04690002018587	-5.46809218297935	-5.03472951447935	-5.35324862151033	-5.30297338100598	-5.35862148422065	-5.42004172465217	-5.5450101277212	-5.8444382246375	-5.39269994201087	-5.06397022748152	-5.39782146739565	-5.09140712966304	-5.30949359938043	-5.37330617140761	-5.14531786232283	-5.31191924714891	-5.17291242390217	-4.95064754938641	-5.61845411231848	-5.06339466460217
ADAM32	-6.04629945652174	-5.20830962862283	-5.50672419745978	-5.84060548460761	-5.39073611684076	-5.59302815036576	-5.04820021015217	-5.05905291977174	-5.30186627548424	-5.61813436595217	-4.80864591395109	-5.36279525956739	-5.25438658281848	-5.14414688018478	-5.30786540760435	-5.45227328985435	-5.04240981033533	-5.51849131884294	-5.11267362577935	-5.49025961955326	-5.2202179909413	-5.231885949275	-5.54144609317228	-5.60603148913098	-4.45651536939022	-4.95441692573152	-4.73405190235	-5.35806369318043	-5.68334758851413	-5.56376406405109	-5.68273644022065	-5.7400293568837	-5.42699721104728	-5.47074422100652	-5.06705830577446	-5.89295184782609	-5.41667148822065	-5.65991576540054	-5.47352681431359	-5.63154494565217	-5.56850902625924	-5.22400041850326	-5.32156410025	-5.46368812681196	-5.25725367183913	-5.59332192935109	-5.65013186594239	-5.50948311775	-5.73113445108696
ADAM33	-2.86539894637826	-2.73927272789891	-3.06730257004565	-3.02913242343152	-2.60191809249674	-2.76394488315	-2.68710780688804	-2.49618961188043	-3.14732998550652	-2.9341342291337	-2.83711089719457	-2.76732254275	-2.09615901760217	-2.88850308823261	-3.09103148069239	-3.03859761847609	-3.11975095564565	-3.1250942506337	-2.97712417077065	-2.59957363300978	-2.62332465851196	-2.56075633151087	-2.76394488315	-2.765831765975	-3.015489723725	-2.88321253790435	-2.70233980165543	-2.93906489098913	-2.88525194004022	-2.58036559599674	-2.68449876167283	-2.23018713746739	-2.67745645146087	-2.91029450032826	-2.51078324420978	-2.89859487319565	-2.61635149592717	-3.29356387293478	-2.64472662137391	-3.20630415032772	-2.62119594374239	-2.78935303623587	-2.5257413018837	-2.90003402928804	-2.76236403805543	-2.24695860490326	-3.16126334420652	-2.58155133722717	-3.0953750056163
ADAM3A	-4.28642806651087	-4.97901580073587	-4.74590112771739	-4.93592650258804	-5.22172866658696	-4.75858013431467	-4.8970724048913	-4.51730056160217	-4.5129864510913	-5.09769698641848	-4.62071187073044	-4.4885992173913	-4.84437094901522	-4.49006352165217	-4.81807330102391	-4.89777145834022	-5.20562633246196	-4.55160022994565	-5.22764314130435	-4.98078335978044	-4.72605502173913	-4.58011554030815	-3.38278724196739	-5.44573162862283	-5.23443625	-4.56755828045978	-4.39169926190544	-5.14382745678587	-5.40720860204674	-5.56376406405109	-5.32284359691467	-4.56775283966685	-5.18524138984511	-5.47074422100652	-4.66042227342554	-4.61462070048587	-5.02053565579674	-5.65991576540054	-5.13630655254348	-4.64449319564457	-4.77777570117989	-4.90716549999674	-4.66974161299511	-5.06754738042717	-4.64756552665326	-5.77222981883696	-4.84204678506304	-4.94189710633261	-4.98554043098207
ADAM5	-5.55667419732935	-5.51605825361957	-5.44340840579565	-5.5450101277212	-5.61691191123533	-5.74989028985435	-5.53443261956957	-5.46954016123152	-5.5679215181087	-5.6514914673913	-5.64177833333696	-5.87179144927174	-5.22400041850326	-5.75364036684783	-5.44145866123913	-5.65790960144565	-5.65032429529022	-5.2725630217288	-5.58492640216304	-5.82747692029348	-5.37169318839891	-5.28574920471413	-5.72127119021522	-5.60603148913098	-5.48986485959946	-5.49482702898152	-5.5967115851413	-5.46430855822935	-5.45557417753478	-5.80396238768478	-5.41542704193587	-5.7400293568837	-5.7285287681087	-5.58009173911848	-5.55624521532174	-5.06726971739293	-5.61373579075707	-5.93783415760652	-5.69751172101087	-5.55823722644565	-5.51266275725	-5.59793052083315	-5.67195702807826	-5.3759586938337	-5.65451634329511	-5.70242950828261	-5.76192359872826	-5.61199471882011	-5.7912619039875
ADAM6	-3.96082911257011	-4.97901580073587	-4.22324433825761	-4.40472832246304	-4.45919796411957	-4.6960466853625	-4.8186412916663	-4.44372478485054	-4.57977862077174	-4.3647361872	-4.368810923	-4.10129225407011	-4.58967191303587	-4.4311834673913	-5.19371315450217	-4.25877027342391	-5.20562633246196	-4.34209687408043	-4.42769053441304	-4.37280051461957	-4.91024850905109	-4.26475407336957	-4.15223131340163	-4.45060549430761	-4.73801945264022	-4.22597169655815	-5.11576377872174	-4.93319684782609	-5.27994831159783	-4.49860871103207	-3.77115816803261	-4.0447845771163	-4.93401047553478	-4.76569338587283	-4.7877900390788	-4.61462070048587	-4.89359123390815	-4.7351191649913	-4.41657439856087	-4.36153447554728	-4.77777570117989	-4.75869489932283	-4.88790495055815	-4.64274285555054	-4.28166122956522	-4.97140269112609	-4.43290551229837	-5.1298009389163	-4.2688058152163
ADAM7	-5.33993182427446	-5.54944032751522	-5.24302457699402	-5.36919868296957	-5.09654008876413	-5.41978327898913	-5.42684769926848	-5.02949262499674	-5.4954727445663	-5.13122285326848	-5.22547489131196	-5.0911213134087	-4.89130246619239	-5.05323441327935	-5.36279525956739	-5.25614070486957	-4.99516517088587	-5.45693667934783	-5.04302653802935	-5.52883956702826	-5.46928287138044	-5.57873737317391	-5.2784353659413	-4.86887631560543	-5.48383504709783	-5.06225474838804	-5.18468706221739	-5.04228149879022	-5.07258685106685	-4.96074542752935	-5.4020677717375	-5.20973487630109	-5.02278947645	-5.35209038199293	-5.29271641666467	-5.23459775866413	-5.2373233618	-5.56604880615978	-5.11884009360326	-5.38881216576794	-5.09665934070326	-5.15324323188804	-5.07178097477935	-5.16294001359022	-5.11383093296739	-5.2876308631	-5.14531786232283	-5.00564145592935	-5.06595935145652
ADAM8	1.13928205299674	0.915364159401087	0.865520849113044	0.903806440498913	0.520376230620652	0.953953420220652	1.27140706448696	0.617882516521739	0.630530942619565	1.05591560922174	0.84496164556413	1.14475516318587	1.12551740845543	0.618441885927174	1.0857302751413	1.13418110783696	0.758943721159783	0.747172946303261	0.734372224717391	0.536162678797826	0.915892871225	1.3480476504587	0.609951736170652	1.10532072915978	0.709579196359783	0.717265640380435	0.772358307840217	0.919829495576087	0.769346418471739	0.889177244284783	1.45382128701848	1.26638125729674	0.266957636723913	0.78052533438587	0.887622650468478	0.715779190147826	0.77620154816087	0.727519874923913	0.69319738875	0.652143394908696	0.766771531634783	0.74876320676413	1.18744192665109	1.08820077790217	0.924406891111957	0.885599016078261	0.825863804872826	1.15313931199783	0.823026230681522
ADAM9	-2.43254781968478	-2.48105336441304	-2.13762181924022	-2.29969841977283	-2.9458499732587	-1.94949408477717	-2.63174353859022	-2.60950101340652	-2.53383342500761	-2.14321790753913	-2.86498578079348	-2.2751211804337	-2.32837021729239	-3.37168171220326	-2.36079659375652	-2.23136890588261	-2.68147272331087	-2.69288656301087	-3.17991488866848	-2.5503311969163	-2.77753169095	-1.92741569732283	-2.8396367023663	-1.98561626234783	-2.46176405369891	-2.78329482002283	-1.94219392929565	-1.95397617372174	-2.19410602017826	-2.12654877091304	-2.38191794112609	-1.57916134439565	-2.57874678144239	-2.04166061375543	-1.84740888344457	-3.36482479752391	-0.310712712688043	-2.14190746822283	-1.29283144486522	-1.82476714670652	-1.43743715613804	-1.83971588120652	-2.15678043680652	-2.46897378323152	-2.53568371804565	-3.22284337826413	-2.16375836320326	-1.29652115132391	-2.28853371505761
ADAMDEC1	-3.36708423148587	-2.92825502472935	-3.02807964589022	-4.2263266570913	-4.62232681884456	-3.03086949920761	-4.5957612755087	-3.91554209964565	-3.54679778790435	-2.34630769083478	-4.42830213768152	-4.59288439675109	-4.3298379309087	-4.19871639545326	-4.39790418569239	-4.95392651305054	-2.34750612753261	-4.43944196919239	-4.12713923731739	-2.172030272925	-4.72605502173913	-3.82049687943804	-3.1707550696837	-4.18135856069565	-3.42926198835163	-3.92195539072283	-4.23496613421522	-3.71398593962065	-3.15654472805761	-5.56376406405109	-2.82286014095652	-3.19209130434348	-2.1024965877337	-2.50875324291467	-1.6312711371625	-4.95084237124674	-2.72821906426739	-3.17725310300652	-3.36572236594239	-3.17264893062283	-2.4772699610587	-2.6195852889	-4.98342533966956	-4.64274285555054	-3.7013781884087	-3.8926336193913	-5.25308514763587	-3.9078464715337	-3.88435188275761
ADAMTS1	-2.59759135908587	-3.40036957336522	-3.05315547592391	-3.02598332881087	-3.66475013587609	-3.04857635344565	-3.331680384525	-4.00297499094348	-2.86539894637826	-3.10051187227935	-2.2596709046163	-3.59644915366522	-3.62943745496522	-3.12292001519891	-3.67473972429783	-3.54384446957935	-2.56308180880761	-3.03328066032935	-1.58960918518587	-3.44432619329022	-3.23466484238478	-3.6476055616	-3.79308687639783	-3.76249828252174	-2.70782587933913	-3.22042680744076	-3.10520011846413	-2.61072542723043	-3.31638331676413	-4.24494610675272	-3.324801887875	-3.86396890728043	-3.84830521274565	-2.91029450032826	-4.44735822593478	-3.34680757744348	-3.92956622244891	-2.24513318387717	-4.0860266793413	-3.6545680681538	-4.37517360507609	-3.77304176992717	-3.29115815851848	-3.28997049580598	-3.39476186050978	-2.77428770355435	-3.65608362694402	-2.70254951267717	-3.84571889466196
ADAMTS10	-2.29292922898587	-2.38560988854565	-2.11756473875652	-2.5990119673337	-2.81706702930109	-2.46221021068804	-2.35777887717065	-2.1345626587587	-2.30756019377174	-2.73705388007283	-2.38167415530978	-2.48881326837446	-2.41862878173913	-2.54407028673587	-2.0789846996913	-2.09852596795326	-1.93850736543152	-2.47599668125435	-2.0998706894163	-2.552555552175	-2.39551021599783	-2.13243421913043	-2.05684228350652	-2.76871030162609	-2.19798584241848	-2.06360690123478	-2.5262864246	-2.92645197909185	-2.38425703370326	-2.38670816503587	-2.05139039203913	-2.60449209055109	-2.76038271946957	-2.47896095217826	-2.64274661709022	-2.16139705526522	-2.3924292533663	-2.7588939034087	-3.07720668315543	-2.87533163405435	-2.02259287841522	-2.27216074047174	-2.28653302536304	-2.21963609203478	-2.55998056810435	-2.26185458599239	-2.61906957245652	-2.51547895006957	-2.28332302261957
ADAMTS12	-4.70699217843261	-4.61632930021413	-4.05585311958261	-4.1032409710125	-4.4984747699087	-4.14502759058261	-3.91405869745978	-4.27554839339565	-3.82572935177228	-4.4013197626663	-3.81408660145	-4.04540134239022	-4.1994238436087	-3.84830521274565	-4.43783078350761	-4.17528181159456	-4.23124203623152	-4.09639063017283	-4.08407320561902	-3.6347709727375	-4.48745338936087	-3.8447737047163	-4.18864764453478	-4.53354679865109	-3.70026715035761	-3.71136599764457	-4.13205384678641	-4.04311632427391	-4.39230466486033	-3.63193537110706	-4.76005691537174	-3.57461660365543	-4.12701063948587	-3.6948948311337	-4.05378453144348	-3.45310670737391	-4.83772983575217	-4.30171481366304	-3.81151278816304	-4.29668248137011	-4.01805664085163	-4.69864908333859	-4.07151851721141	-3.9654834016875	-4.0044897137712	-4.66370012388587	-4.34605950943967	-3.83532207064891	-4.20516766303587
ADAMTS13	-2.69871914088043	-2.58708337203696	-2.46897378323152	-2.56701481858913	-2.47208359616196	-2.26975650448804	-2.25312555616413	-2.85076462307935	-2.50291440870326	-2.41900987650543	-2.28311689723207	-2.481463770375	-2.4400820003337	-2.40276576725326	-2.2275417929163	-2.29188083851196	-2.51465241261957	-2.31226200813424	-2.60920293806522	-2.59148037934674	-2.49793333989891	-2.30221367853913	-2.16736142731957	-2.62428056054022	-2.57993749340326	-2.53280572391304	-2.23697179349022	-2.94340841369837	-2.41108377295652	-2.37800971923152	-2.27143099520598	-3.01401601412283	-2.7671197028587	-2.23770305826141	-2.25621640249348	-2.39257469036576	-2.36747825239239	-2.54250555127283	-2.59801551452935	-2.48353208984457	-2.4570671843038	-2.53430895821413	-2.1758066212913	-2.36248873387609	-2.43137933079783	-2.17095664537717	-2.55473613404783	-2.63880666783696	-2.19459983164348
ADAMTS14	-4.89839855459783	-3.36247904338424	-2.3394594931587	-3.16717933623696	-3.53359963443044	-3.56161653121087	-3.36044639831902	-3.38548733188913	-3.41037367308152	-3.16229201757663	-3.14942308257283	-3.00515767540435	-2.62887679171087	-3.47162739800652	-3.30920480768152	-2.90003402928804	-3.72067156259185	-3.43138506603207	-3.41512950832935	-3.12212929498043	-2.73594794819239	-3.26747598948913	-3.46553277437283	-3.68540207086522	-3.03930075959457	-2.92977788359565	-3.08113531859348	-3.34097046920217	-3.21522177671413	-3.29710584729674	-2.59846503205326	-2.76963906797174	-3.07720668315543	-2.79707187907554	-3.29611435573641	-3.52935321579239	-3.39437907073696	-3.17725310300652	-3.46754783462826	-4.01185270987283	-3.40474162187174	-3.00915366633587	-2.72409381450761	-2.66340341971304	-3.18013934387065	-2.7933413471337	-2.95147341104783	-2.55327718324565	-3.36062085434457
ADAMTS15	-4.00271830253587	-3.50438793751033	-3.57903914072663	-3.81532495109022	-4.11151808513804	-3.49557444803152	-4.14013453623152	-3.94024546869565	-3.90009346661196	-4.30171481366304	-3.92392509446196	-3.94098340557609	-3.9086355139837	-3.53751481444674	-4.12352259962391	-3.90473605797391	-3.8619312746413	-3.809135812425	-3.45105573060652	-3.67545481702174	-3.37952389782283	-3.62377986568804	-4.17337827366957	-3.6208584026913	-3.75213419853587	-3.85688396190109	-4.3019010075	-3.66825553533478	-4.0128012626913	-3.88877367028913	-3.45530717301087	-3.78100377146739	-3.9117850752913	-3.79877426268043	-3.87799296972174	-3.84395676436739	-3.74912755570761	-3.90813561600978	-4.26942645289891	-3.96571842218261	-3.83216707492391	-4.16067438405543	-3.96484670291304	-3.72067156259185	-4.32176445848206	-4.4418304547125	-3.80007802808913	-3.71758200562826	-3.93924351107011
ADAMTS16	-2.98782875442391	-3.20684485544239	-3.48924275363098	-3.25336641894022	-3.53359963443044	-2.91093822737609	-3.39618809057609	-3.58175915678152	-3.41037367308152	-3.59851116666304	-2.43757577419783	-4.10129225407011	-2.1326131224712	-3.5114012393087	-3.35647558935217	-3.17264893062283	-2.94038066800544	-3.43138506603207	-2.67382451221956	-3.15981987137228	-2.96426705672663	-3.67899087292065	-2.22825012356087	-3.00675731341087	-2.97445542203261	-3.36062085434457	-3.31852532914565	-3.24177382864185	-3.09820414583587	-2.98713126979022	-2.98443597187989	-3.19209130434348	-2.85028844926739	-4.27945876449674	-2.9779221531587	-2.7360875588788	-3.62201902717065	-3.97435192028152	-3.22265960182011	-3.5145120308087	-3.26671909865	-3.54546864537065	-2.79858054074565	-2.51279181169185	-3.01459365737337	-2.7933413471337	-2.78935303623587	-3.29470181780435	-3.78681439040109
ADAMTS17	-2.17218189464022	-2.57010192752935	-2.20004001529565	-1.75679103431739	-1.31397961413587	-2.21127837582065	-2.82732533243478	-1.63781900766739	-2.03961202964783	-1.96759220549783	-1.95471784109783	-2.16736142731957	-2.41108377295652	-2.01386872891413	-2.86168834337717	-1.94380640578478	-2.56237326308478	-2.06622490062935	-2.9682491496663	-1.97668450034348	-1.91467213138587	-2.43334905712935	-2.26436732351848	-1.97039292071848	-2.12412580917826	-2.77349077474891	-2.12834555677935	-2.37444377891413	-2.34079876555761	-1.82153365632283	-2.50828163223152	-2.9705860258663	-2.276446977375	-2.12654877091304	-2.9585633215587	-2.71651419810217	-3.00305999821957	-2.17218189464022	-1.77212072047935	-1.84285509715	-2.14747265459565	-1.98886335951304	-2.77683519976739	-2.17218189464022	-2.4049566564163	-2.96586617881522	-2.35061728685543	-2.95211650725326	-3.07982781721848
ADAMTS18	-4.85923990468859	-4.609590671325	-4.91941184600652	-4.54224984732337	-4.86457943350652	-4.53411689984457	-4.64199550854783	-4.492915963525	-4.39397049196739	-4.51987934290217	-4.64408898032935	-4.35036637732283	-4.62328914622283	-4.90907900905761	-4.75837030935217	-4.51209016589457	-4.16164432609783	-5.04952566933859	-3.89631036774565	-4.8710625399837	-4.2970112681163	-4.64274285555054	-4.58011554030815	-4.66974161299511	-5.17531675453315	-4.50540324818641	-4.65151634968478	-5.02053565579674	-4.64530992209348	-4.90807751448913	-4.64672327425924	-4.63382776267391	-4.59808712942663	-4.87318556522391	-4.70520422342391	-4.70960953047446	-4.841451046975	-5.17481513436359	-4.89430228908206	-4.87188220923967	-5.10568562284457	-4.98912529166304	-4.81111947372772	-4.737433737725	-4.78754573616196	-4.66066379620543	-4.00638653984783	-4.64166105977935	-4.57154519299348
ADAMTS19	-4.97008716244674	-5.15823252535543	-5.13730953972065	-5.28736604580435	-5.50822537862663	-5.33282566015761	-5.23868928803261	-5.23644099992228	-4.69350565554022	-5.13174444203587	-4.91714252988967	-4.89055316848424	-4.95892985623913	-5.30721726268478	-5.4527355480038	-5.31348760145652	-4.17337827366957	-5.03579506249674	-4.8254172464462	-5.42876141123533	-5.16950733890978	-4.85396475622609	-3.86652598575435	-5.51345012940054	-4.68832406728641	-4.85896600595326	-5.04000428286196	-5.28346876630761	-5.6241497826087	-5.46006632790217	-5.60918700232826	-5.20130907247065	-5.08787805732935	-5.37169318839891	-4.85589014777826	-5.40678543646413	-5.22707039764456	-5.39269994201087	-5.30149337861848	-5.39638265216957	-5.10270547385978	-5.30766116847391	-5.16526375077391	-5.13933476086957	-5.50272391395109	-5.4825931224163	-5.12605672722174	-5.24562807065217	-5.41454924728098
ADAMTS2	-4.57823603170326	-3.5940574981913	-4.0554865634163	-4.11493847825	-3.99003089311196	-4.52438211284783	-3.91361473043804	-4.0621631413	-4.01075828623261	-4.42069912138696	-4.40509456099674	-4.32704320341739	-3.96741761414022	-4.2278307970913	-4.68679744280543	-4.3419564728087	-4.28324135868152	-4.18984288043913	-3.88989608332717	-4.25193323370326	-4.14856988432717	-4.11625029528913	-4.60876376451522	-3.54348437499348	-3.6552535525413	-3.96232755874348	-3.17880539947065	-4.26911798188043	-3.64499339633043	-4.11937181909674	-3.71398593962065	-3.46077504889783	-4.12499374819783	-3.91361473043804	-4.07681633876413	-3.92195539072283	-3.59484580748804	-4.64625222585217	-4.26541926811957	-4.18201191743478	-3.94038638717717	-3.68636958850652	-3.41719974552935	-4.13040151811196	-4.33710153610109	-3.97768907970652	-3.64341186412717	-0.481222109232609	-3.99477625155
ADAMTS20	-5.85816409419891	-4.82392289918533	-5.54269009963804	-5.45001615036304	-5.194883024325	-5.66438738406196	-5.22764314130435	-5.39896157730109	-5.33797717209946	-5.2645839655837	-5.42628267391739	-5.22925644435	-5.12570144021304	-5.11764747283152	-5.23392425871848	-5.60899559653098	-5.33111948913152	-5.27974948550543	-5.49569083333696	-5.4309107155788	-5.46565356521685	-5.3882794094163	-5.45339407065761	-5.21053317133044	-5.48986485959946	-5.08878272149674	-5.49287660105543	-5.56983074365761	-5.61578548912609	-5.30198474818478	-5.77035925271522	-5.66345093116522	-5.30876161180435	-5.21958039501522	-5.54944032751522	-5.3825955634087	-5.22782345923859	-5.16722133152935	-5.37932645290652	-5.11822610352609	-5.30808968447935	-5.29419795781902	-5.59475163225	-5.46368812681196	-5.30571234329728	-5.50838515398913	-4.75426889673913	-5.05989323071902	-5.20027587681087
ADAMTS3	-5.62736293387663	-5.41954738406087	-4.86256665838152	-5.23298948459457	-5.64205638496576	-5.83439304892065	-5.61914182970326	-5.28960256832609	-5.66865799094022	-4.1074184019163	-5.44559081340543	-5.27317067932609	-5.48671518840598	-5.46289647825761	-5.10096092572935	-4.53363941511033	-5.29258292572391	-5.09594012576848	-5.32878849094565	-5.07807011956902	-5.51423956159457	-4.89746923860924	-5.42608488793859	-5.60603148913098	-4.89725888224674	-5.3630329286913	-5.11576377872174	-5.14382745678587	-5.68334758851413	-5.39782146739565	-5.50868076086957	-4.99701902220978	-3.46425104295326	-5.80334008152174	-5.06705830577446	-5.4758978297087	-3.98346360182935	-4.91124630434783	-5.13630655254348	-5.11822610352609	-5.17726320651413	-5.22400041850326	-5.21371944080272	-4.84560656159783	-5.25725367183913	-5.38911646468478	-5.0503546030038	-4.75919587498587	-5.3695922409413
ADAMTS4	-4.64173312771957	-4.97901580073587	-4.02518724786522	-4.06867607065326	-4.37887669798587	-4.1294832933788	-4.00531461414565	-4.04210619655924	-4.15954808807337	-4.65583817270978	-3.60167604711033	-3.8396411838913	-3.79778564790435	-3.70336930823152	-3.76089278359565	-3.71179984874076	-4.33492126303804	-3.98112187679565	-4.03405420856087	-4.29830570976196	-4.19078362605326	-3.60102733342609	-4.48465777140109	-3.78956216667717	-4.31334491919348	-3.55522388739457	-3.31852532914565	-4.15310612585272	-3.09820414583587	-3.80449909963913	-3.16408666395652	-4.15974076320544	-3.46425104295326	-3.88103458695652	-4.263784875	-4.43746910687391	-4.08087370334783	-3.97435192028152	-4.46533251782717	-4.01185270987283	-4.0870607336913	-4.01361143296413	-3.45473296991957	-3.48084351915109	-3.82721746738043	-4.04807097975761	-4.43290551229837	-3.77469295651739	-3.63624547690326
ADAMTS5	-2.82196688330761	-3.5140092155837	-3.05745686932174	-3.09498019155543	-2.97810562320109	-2.73962177988804	-3.91146739855217	-2.61365985238043	-3.04764694219565	-3.68753067314022	-3.87231556340978	-3.581208980975	-3.19641015307174	-4.90508787423152	-2.95628994202935	-3.61877319022174	-2.53649421113804	-2.67315481347065	-2.77538710941304	-2.47400902040217	-2.59846503205326	-3.03159083666413	-3.70411088405543	-3.43484840006304	-2.77017529365217	-4.30862434239457	-3.44258504528261	-2.93674842753587	-2.83397082410109	-3.41953427354783	-3.21786699819022	-2.68185322616087	-3.01517466848587	-2.84430602723913	-1.91766746304348	-2.7588939034087	-2.305763654275	-2.83564724457283	-2.10809507132283	-2.32336421264565	-2.05318496799239	-3.1534553135	-2.59452029909239	-1.84105471093478	-3.61740280797391	-2.53312757031848	-3.39548685507609	-2.29292922898587	-4.08662592029348
ADAMTS6	-4.32197614159456	-4.23661938077283	-4.37318191498261	-4.10417247825761	-4.41827638224674	-4.4096923638663	-4.21951015657609	-4.7614867355	-4.258678425725	-4.49686649094239	-5.02983964856087	-4.33532283230543	-4.88636500130109	-4.14677999404674	-5.05479783696087	-4.61841389306848	-4.52352345537174	-4.09482962318478	-5.16987257661359	-5.11475009964348	-4.23882898550978	-4.41211648911957	-4.31923544926087	-4.68832406728641	-5.01675702639891	-3.71430681936196	-5.18115056838098	-4.27297856341304	-4.277516018625	-5.14382745678587	-5.2373233618	-4.65879107064239	-5.08343814725	-4.53746977795	-5.30032696281413	-4.54013872152826	-5.0775013206587	-3.78665134964239	-4.48317017703261	-4.15806339233044	-5.24153483695326	-4.97079945108261	-5.14170717028913	-4.96466183385272	-4.81462745642174	-5.3038054004875	-4.762971434775	-5.03907139492717	-4.78409831522065
ADAMTS7	-3.47333395362391	-3.5920705656087	-3.57307746829674	-3.32499805706413	-3.68116697137283	-3.20392885032065	-3.31058614251413	-3.27162261232283	-3.48467216305435	-3.92018764026087	-2.89160267485217	-3.18949845057826	-3.2500501195663	-2.98467608434783	-3.18089890346522	-3.13435670508804	-3.35647558935217	-3.46425104295326	-3.19786966122935	-3.29915228741087	-3.59450883102826	-3.42668076147174	-3.4487139941413	-3.20294221480109	-3.64499339633043	-3.76069550069022	-3.56133003113044	-3.66227822826413	-3.23557616213152	-3.35296717553913	-3.20392885032065	-3.08080107229239	-3.03998528925	-3.59734647463043	-3.3242759330913	-2.64194309150652	-3.05278297701957	-3.47659357977283	-3.23932425717391	-3.21699779710109	-3.24304539038043	-3.28438169112609	-3.18255818825435	-2.90358612963478	-3.16316459769348	-3.3507595416663	-3.17725310300652	-3.3271817899337	-3.13978943659022
ADAMTS8	-3.7224782527087	-3.28856099906196	-3.27985166358696	-3.47298049003478	-3.7785733858663	-3.58541160463043	-3.65922412575326	-3.44432619329022	-3.46885475388152	-3.29246109764891	-3.16371807591196	-3.65068869165978	-3.70685483152935	-2.95147341104783	-3.91216933625761	-3.165389774675	-3.76404849954783	-3.8033160521163	-3.59663907454022	-3.34061051016304	-3.81874702355543	-3.34589824636522	-3.41213942754022	-3.19587627825761	-3.55826396476413	-3.21249063623261	-3.45747928803696	-3.52500967209022	-3.193547594325	-3.4470528739087	-3.3018876787163	-3.39808645483913	-3.56860178260435	-3.5940574981913	-3.8572938369587	-3.49557444803152	-3.34904319928261	-3.92530901449348	-3.89869611231848	-4.17255982919239	-3.59734647463043	-3.68787909989457	-3.54024032892391	-3.40518719075326	-3.5537883309163	-3.33916609290978	-3.81973293970543	-3.15713574891957	-3.08013539728261
ADAMTS9	-4.33673324636957	-4.50706666667174	-4.81546001344565	-4.71144952550326	-4.65160496930109	-4.22104803312717	-4.55257944642391	-4.41741057323587	-4.61555339854457	-4.42651805977826	-4.72203432367174	-4.64896703354457	-4.46925485689457	-4.52303429589239	-4.51641906158587	-4.50648063133804	-4.5273327615163	-4.29853179994783	-4.09755953803696	-4.62338247282717	-4.66985719195326	-4.72341150671522	-4.65256157608804	-4.10000211206196	-4.53105004619457	-4.82231478623152	-4.80722047903261	-4.43225878622826	-4.75971026217065	-4.56249849366196	-4.47627496557935	-4.24362745272717	-4.80395090037283	-4.53354679865109	-4.73145556521304	-4.18722825905761	-4.43213497826087	-4.64118103624348	-4.771905168475	-4.73588292029348	-4.70686808694565	-4.69402523188587	-4.16293890553261	-4.55529300361956	-4.50559953803587	-4.45891876630109	-4.50817995937609	-4.27264115140109	-4.91941184600652
ADAMTS9-AS2	-5.19968033516304	-5.15189552924565	-5.12256352536957	-5.17035507609022	-4.67906031521087	-5.19394336568804	-4.94598259988152	-4.77560586594891	-5.24666009058587	-5.15744616904022	-5.02659623550761	-5.19776942623913	-4.72067478895326	-4.99219387137283	-5.26133347902935	-5.10322568478696	-4.83440342004674	-4.82565883981522	-5.17376239622174	-4.85744931030435	-5.08324582245652	-4.84081643961848	-4.945796138975	-5.02771021196739	-5.00183155978152	-4.87178520109457	-4.98518945652935	-5.27955065941304	-5.32325233333696	-5.12953926449891	-5.0596631974663	-5.19936553032609	-5.51707628079674	-4.86811963793478	-5.11775440580435	-5.37418374275435	-5.2349029893837	-5.36509711412717	-4.90885414734348	-5.06641836775326	-5.35261438345	-5.14136450568587	-5.15569290657935	-4.92349382582174	-4.999498757425	-5.24545007789783	-4.94764467210109	-5.23625218478696	-5.04820021015217
ADAMTSL1	-4.84081643961848	-4.7376939289663	-4.6822917832163	-4.89071062863478	-4.58065085144565	-4.87422381108152	-4.5733755923913	-4.71726594423043	-4.85132392365652	-4.69915448591413	-4.45381916453587	-4.89023002172935	-4.8861417101337	-4.64221027717391	-4.96566717752935	-4.78791551707283	-4.58901114105	-4.82117450621304	-4.5666261449163	-4.94631908178152	-4.94347542573587	-4.82412161462717	-4.74461993193804	-4.52034845979565	-4.68513974948478	-4.67427928647935	-4.99038677535543	-4.60738670742717	-4.9016929818837	-4.74139516666739	-4.88177255304674	-4.63125812670761	-4.31245289313043	-4.68949791727935	-4.7353614384087	-4.38647382789891	-4.84437094901522	-4.80068647100978	-4.77164486413261	-4.87507513406196	-4.87120569979457	-4.86324942570978	-4.72575788949565	-4.73920943917826	-4.69073174577935	-4.31599262862717	-4.91880577510543	-4.67774737448587	-4.7942988617163
ADAMTSL2	-3.448521026875	-3.10679249764891	-3.13435670508804	-3.00607002499674	-3.21722623399565	-2.59148037934674	-2.5903727830962	-2.58811923358804	-2.79742443400707	-2.76471906449022	-3.00838127999728	-2.86889162623696	-2.93954299701359	-3.06791596630598	-2.66562795416739	-2.81390176808859	-3.00775731567228	-2.66357585374239	-2.94400218052011	-3.36131515112391	-3.14216838061957	-2.62478397028207	-3.13807377581576	-2.48289458831304	-2.67102195833696	-3.09182157427174	-3.60206948493478	-3.06082237754022	-3.03760023744239	-2.7199526550587	-2.59846503205326	-3.19209130434348	-2.95211650725326	-2.31635965234511	-3.03401609819402	-3.21084051608098	-3.12392467833315	-3.11178324326848	-3.06849563151848	-2.94603740697717	-3.21361145623696	-3.25869252378098	-3.38799574042663	-1.98905669341087	-2.97080399209783	-2.8586710899087	-2.43664551428967	-2.37345786981522	-2.85076462307935
ADAMTSL3	-4.20409120419239	-4.39397049196739	-4.56528175559348	-4.45232027536522	-4.34153151396739	-4.78900463651413	-4.69915448591413	-4.61889918384239	-4.77367223551087	-4.51730056160217	-4.83860835506196	-4.32783714236848	-4.27812928976848	-4.09552289311196	-4.4450897228337	-4.55435417610978	-4.61136909527609	-4.61333188560326	-4.09939302665109	-4.69654560505652	-4.48900080059511	-4.32402888904511	-4.99516517088587	-4.52369529443967	-4.12866904890543	-4.26689084510326	-4.45641743676196	-4.2444802663087	-4.41968583877174	-4.41756352030652	-4.8873378372538	-4.8060943288	-4.05198757065109	-4.49255521984348	-4.0926073703337	-3.82658351294402	-4.22353595987609	-4.36172615035543	-4.60876376451522	-4.70134433875652	-4.02326788444565	-4.81851541395054	-4.558517941	-4.3075315181163	-4.51253031457283	-4.44923727906033	-4.53564206582283	-4.17057898934837	-4.22038995108696
ADAMTSL4	-1.34043659862826	-0.695141908720652	-0.430228402629348	-0.228818282592391	-1.84740888344457	-0.481575841893478	-0.280406819908696	-0.439785503109783	-0.721350178226087	-1.01077292927174	-0.974180339240217	-0.190592370021739	-0.107803589938043	-1.06184257457065	-0.106578619567391	-0.822455657409783	-0.883750154682609	-0.528712933826087	-0.501596307206522	-1.01207408893587	-0.36501675546413	0.127978626880435	-0.482431808331522	-0.272741546390217	0.0462218477956522	-0.179702162677174	-0.0834703898152174	-0.21436784536413	-0.79555071238587	-0.79385912768913	0.391216602007609	-0.158797525504348	-0.439382968578261	0.275685628544565	-0.184472897361957	-0.221736350921739	-0.0178268124923913	-0.509237930688043	-0.989921998420652	-0.412864671013043	-0.363274132076087	-0.132124345811957	-0.373533547279348	0.0076773606673913	-0.800037271186957	0.242511161715217	-0.475345444701087	0.119507931401087	-0.0750480803836956
ADAMTSL5	-3.448521026875	-2.65814401010435	-3.02807964589022	-3.30419132841576	-2.51341014479022	-2.53262886041576	-2.31335555314891	-2.22262276631848	-3.16827390308261	-3.36438069294239	-2.5601397440087	-2.40757855330598	-2.78230679113967	-2.24735704906522	-3.1966381545038	-2.44384452193478	-2.77198507983261	-2.8221237642663	-2.25621640249348	-3.0112400224875	-2.51361223259946	-2.29363002025109	-3.01366416759239	-2.43609277884783	-2.56845543586957	-3.09182157427174	-3.08113531859348	-3.46411946617337	-3.09820414583587	-3.22025522715	-3.2657563715087	-2.82559118049946	-3.19641015307174	-2.61994520506522	-2.86262964875326	-2.26742882564565	-3.24911723861848	-3.61516477063044	-3.33251426493478	-3.0008623683587	-2.87358250845761	-2.85668183858696	-2.60809556144239	-1.87247729583696	-3.26994855615652	-2.72376849437717	-3.04015218585543	-2.82762417318804	-2.54108650273696
ADAP1	0.672040048580435	1.09123643749891	0.902677693052174	0.679904000266304	0.255444276702174	0.694141816511956	0.640952571456522	0.597506653159783	0.65005783923913	0.490225036357609	0.7818594728	0.319880151558696	0.265619405184783	0.127142668017391	1.06886027654565	0.623630222056522	1.05591560922174	0.566381844355435	1.08721172740543	0.385265253429348	0.52766307768587	1.20955035435761	1.15197054961304	0.484215916515217	0.85478459618913	0.772358307840217	1.15414452362935	0.447860819928261	0.0440767453336957	0.720948148228261	0.573965948830435	0.385265253429348	1.13527520593804	0.960007904725	0.574934614565217	0.637024872652174	0.30484302305	0.124717696340217	0.0474090973804348	0.314515896336957	0.570156577143478	0.729418724807609	1.28046894329783	1.3143743750663	0.467714572093478	1.50067305906304	0.76569518661413	0.740551253983696	0.428606606575
ADAP2	-0.256140472286957	-0.385599611705435	-0.212928619029348	-0.154957886188043	-0.524940295652174	-0.10311368971087	-0.0960119589315217	0.340513883891304	-0.143634008709783	-0.640265158534783	-0.656344871558696	-0.397176431854348	-0.813748144293478	-1.04634983201196	-0.191537522946739	-0.527561503869565	-0.150653531644565	-0.0666010474521739	0.133822245453261	-0.292138891532609	-0.39279263061413	-0.436069367448913	-0.117273641826087	-0.143210051444565	0.331872135695652	-0.323063519153261	-0.181685107754348	-0.76671129673913	-0.878556279679348	-0.710974022148913	-0.414557045188043	0.099361347551087	0.686280731409783	0.426498806452174	0.115486501732609	0.367661837247826	0.23530687243913	-0.861557183973913	-0.0649708201619565	-0.357457448207609	-0.143634008709783	-0.303563331763043	0.255444276702174	0.268449857715217	0.222743712855435	-0.117691048583696	-0.237370342938043	0.0646061411206522	-0.150274228343478
ADAR	4.87538374275109	4.86191438225109	4.91851553079348	5.14645808876848	4.71034592028696	4.82727435869565	4.90677153078587	4.84507818840978	4.64959570652174	4.88071744565217	4.83864737319674	4.88071744565217	4.699683786225	4.72637541665978	4.67884568840978	4.76764734057717	4.5779542753587	5.00546053986304	4.71034592028696	4.88656549275435	4.91851553079348	4.90677153078587	4.92592396738478	4.92592396738478	4.78400702535109	5.09918147102065	4.97244908333696	4.95133186956522	4.70480018115978	4.92592396738478	4.75199517029674	4.9653328895	4.699683786225	4.85556464311956	5.02663012682174	4.62089043840978	4.84507818840978	4.81675063405435	4.99092358694891	4.83319898550326	5.06079199819239	4.89660519112881	5.0924265398587	4.72637541665978	4.6947620561663	4.84507818840978	5.08017417573587	4.79370750000326	5.01953530796739
ADARB1	-2.4349231849087	-2.7419833988413	-2.51504689181413	-2.38948967739239	-2.40067482826413	-2.11117710751087	-2.39932514226304	-2.18733063467391	-2.2769922669413	-2.63553424853913	-2.17060170216413	-2.5197794173413	-2.50967077699891	-1.9806802464663	-2.4577747891163	-2.64274661709022	-2.46570510415978	-2.44508747454674	-2.48612733617609	-2.26286071811848	-2.41108377295652	-2.84759381494565	-2.39551021599783	-2.19773600126848	-2.55126241026957	-2.10131344528587	-2.53568371804565	-2.276446977375	-2.37854023498478	-2.33966587745543	-2.62994498575761	-2.90731115145652	-2.43254781968478	-2.66173551901739	-2.5503311969163	-2.29568580642174	-2.53767344398478	-2.57564262671304	-2.64775871165978	-2.822280645225	-2.49671971509674	-2.6423300746087	-2.35448967988587	-2.55798337245326	-2.43300411487609	-2.63084832467826	-2.26110426986957	-2.80459822748152	-2.02552213219239
ADARB2	-2.17820235693913	-3.2838683913	-3.21598087657989	-3.63382264129783	-4.84793078059456	-4.86457943350652	-3.33267863553913	-4.34622438586522	-4.45651536939022	-4.39806532789565	-3.4011669364337	-4.73876400751087	-4.28766211232609	-4.85498068826522	-3.38109499114783	-4.09205795067283	-4.7626989741663	-4.03581827511033	-3.89718620834457	-3.68570800101413	-4.59728483876848	-4.82781763586957	-2.77253390381522	-4.39094747955435	-4.644253353275	-4.44923727906033	-4.48608093387826	-3.0132693804413	-4.77917651735	-3.74933162770652	-4.47292232285163	-4.34622438586522	-3.53612502057989	-4.64449319564457	-4.44269472033587	-4.87077631870761	-4.01847897627935	-4.78621469901141	-4.6356087753587	-5.02278947645	-4.03639169719783	-2.35965395218913	-4.16233124236576	-4.34639164284837	-4.70153706702283	-4.5129864510913	-4.84204678506304	-4.89151479348152	-4.92826716614674
ADARB2-AS1	-3.69140419643152	-4.66298328365326	-3.0829670613837	-3.71507117047989	-3.81633577137717	-3.22560300730217	-4.24887872065	-3.63494411395978	-3.80503442494728	-3.65905984366848	-3.14942308257283	-3.76916951086196	-3.43695740306196	-4.0783910144837	-3.8173140833788	-3.63420056160109	-3.81847401178478	-3.549418956775	-3.16166284239457	-4.01823331339891	-3.78775602218804	-3.05365986458533	-3.55066953712283	-3.29710584729674	-3.8107358221125	-4.07050575672717	-3.49457704305435	-2.9028361505837	-3.42689844957826	-4.49860871103207	-2.7417405628212	-3.93150868474402	-3.62178565579022	-4.27945876449674	-3.79721888767826	-3.12181229890652	-3.78956216667717	-4.41620158876087	-3.95757152706522	-3.69726020002065	-3.78570717004239	-3.54546864537065	-3.9411834837	-3.6225481531413	-3.42040520472174	-3.19121825871739	-3.75586949551739	-3.40061889175489	-3.88435188275761
ADAT1	0.622815679981522	0.325150028282066	0.966165211133696	0.734372224717391	0.230188190025	0.650306697980434	1.05033582580761	0.629501614546739	0.687130353890217	0.673228512988044	1.26638125729674	0.340955007341304	1.95725616129946	1.10258668778152	0.268981357797282	0.379123345470652	0.52435784216413	0.19706391056413	0.999586468386412	0.267153505180978	0.774493211395108	1.08248440865815	1.31960665813261	0.919568487650543	0.722869248473913	1.081377998525	0.647180699372826	0.639942891269565	0.793864091405435	0.751190182405979	0.373431191141304	0.895542011054348	0.995543390031522	1.14536090767337	0.67712726928587	1.15084724034457	0.53853224588424	0.199276894234783	0.425726855082609	0.718716832922826	0.398176356594565	0.846720795477174	0.845871800353261	0.731577608649457	0.763933099040217	1.04885845218043	0.57103909236413	0.44478662278424	0.848794338468478
ADAT2	-1.08014944149239	-0.648867742605435	-0.73312649861087	-0.696906704441304	-0.079747542198913	-0.79468268623587	-1.33407765146739	-0.708074578017391	-0.363770084163043	-0.611364094967391	-0.847059670130435	-1.46022199765109	-0.561623145225	-0.39237029763913	-0.797308869709783	-0.791145536740217	-0.736543811843478	-0.652037865601087	-0.735202872586956	-1.39181226991848	-0.819302127496739	-1.27510021970978	-0.598696681938043	-0.968394364301087	-1.0416096836837	-1.34656338059783	-0.383218780473913	-1.25756917774348	-0.465497594495652	-0.647755905718478	-2.10162794148152	-1.40413685381957	-0.583158607747827	-1.279981951675	-1.37162119662391	-1.22845210128261	-1.95605520272391	-0.718888811065217	-0.53285596323587	-0.631558302172826	-1.30293584088696	-0.992906563373913	-0.85647769516087	-1.91859294007609	-0.88117379345	-1.31600170045652	-0.957810710794565	-1.67088856808152	-1.19392224775326
ADAT3	-2.9180787488	-3.08080107229239	-2.66019004032174	-2.41977609294239	-2.72574677032609	-2.98657605915761	-2.69031074457283	-3.05912462173913	-2.76059141068478	-2.81880169130435	-2.52891396000978	-2.98567338763533	-3.00943449462337	-3.53710702087826	-3.1331260351	-2.90827451866087	-3.24441615670217	-2.87669283562391	-2.36658194275761	-2.62078566165978	-2.67745645146087	-3.24857841218804	-2.49252841230543	-3.04568002877935	-2.2943891503163	-2.28364084158261	-2.04166061375543	-2.43573184601739	-2.53887292627935	-2.58845745556739	-2.42379755585435	-2.46930940108913	-2.78653516574457	-2.34147656978424	-2.49691512678533	-2.84603266270543	-3.05555914463696	-3.13923239052609	-3.14625097615978	-2.69613826666522	-2.95051227656087	-2.82382534088804	-2.38372732165	-2.95757596276413	-2.62443161504728	-2.45411186593478	-2.69031074457283	-2.78289675358043	-2.68166297473587
ADCK1	-0.545700212905435	-0.297253799458696	0.138736507287499	-0.176026017613043	-0.310523752651087	-0.63355230351413	-0.747822253078261	-0.0467049133500004	-0.648273612758696	-0.878768089203804	-0.367270118301087	-0.704737700933696	-0.388524087125	-0.730497955261956	-0.514934202203261	-0.579512675177174	-0.370498000068479	-0.703845720872283	-0.257932638879348	-0.591537068765217	-0.298184636040217	-0.518284281996739	0.548660667374457	-0.0982994702717396	0.54015701615	0.666755638157608	0.154616734264131	0.0692896315032609	-0.00599846843586957	0.956917971959783	0.378269563398913	-0.403620135594566	-0.720029665028261	0.369740675152174	-0.0554709235293478	0.121066470365218	-0.619028411782609	0.112945822102174	-0.139610598026087	-0.181495995016848	-0.121991949019565	0.111815416717391	0.0600928032826087	-0.434069772488587	0.020110049326087	0.377175923193478	0.252727870959782	-0.0753562475184783	-0.102941994132608
ADCK2	-1.1709444833587	-1.04711336538043	-0.798559226702174	-1.02245487653043	-0.902892187175	-0.911693110209783	-1.17361785224565	-0.757757366063043	-0.815678361378261	-0.887968643992391	-0.835655052582609	-1.31078692906087	-0.688332039311957	-0.722063080658696	-0.648487647592391	-0.729630032652174	-0.780125081836957	-0.726618343394565	-0.713579167794565	-0.950775881990217	-0.883357829656522	-1.10691334570326	-0.509654188568478	-1.23488141468804	-1.02273547955	-1.11839900695761	-0.941419251269565	-1.02862671899022	-1.16454729265761	-1.19168896740543	-1.01207408893587	-1.07341085490978	-0.246592111791304	-0.84229294351087	-1.28356651567391	-0.452308445980435	-1.31765899781413	-0.919203714846739	-1.22087081359891	-1.03041896537283	-0.932733524418478	-1.20914708111087	-1.32086076921087	-0.865849627438044	-0.843167137682609	-0.822947687903261	-0.996865896472826	-1.40451898592065	-1.05402097658261
ADCK3	0.594328508372826	0.950779175473913	1.27646359148587	1.02924907990326	0.527075644751087	0.916791959191304	0.687525701752174	1.12327561706522	0.533442820471739	0.131527774673913	0.827748396030435	0.506284203730435	0.463794714658696	0.49352181778587	0.772358307840217	0.467714572093478	0.176277817582609	0.825863804872826	1.08394119979022	0.66130850095	0.696958335227174	0.845329669132609	0.599605756366304	0.285258586491304	0.131527774673913	0.267349373638043	0.696039955942391	0.180002653697826	0.335045516916304	0.316559544195652	0.440730047182609	0.200922550430435	0.303594695804348	0.365115040369565	0.390870833902174	0.953953420220652	0.340513883891304	-0.0453513376293478	0.253911565984783	-0.10351680201087	0.386190334188043	0.729842561519565	0.479188512698913	0.633817978727174	0.50003617611087	0.684840825048913	0.37095858306413	0.17199789153913	0.5979108438
ADCK4	-2.04511676355543	-1.83569612355435	-1.4576310981663	-1.9789595939337	-1.7502538048913	-1.57234014962826	-1.76724745567609	-1.74215184052065	-1.43353773929348	-1.69888097829348	-1.1264280133875	-1.64502001838696	-1.89784147881413	-1.61575408639891	-1.33836068070652	-1.52836229178261	-1.41686442458478	-1.44011785339891	-1.5861694062837	-1.81454746483043	-2.09438924964457	-1.18417184846739	-1.2651411991337	-1.96033995929348	-1.41505619262174	-1.57234014962826	-1.45262495817283	-1.27548012234565	-1.95807927098043	-1.96229395255	-1.07887317692391	-1.52990211299348	-1.52670670060978	-1.76919791116957	-1.386661740025	-1.67392630387065	-1.25875173915978	-1.68952111685543	-2.07412713554891	-1.62803931017391	-1.69376692925543	-1.45884210166413	-1.35180627352174	-0.849543131707609	-1.93761605862065	-1.73399082407391	-2.08342417766957	-1.31618517035054	-1.33836068070652
ADCK5	-3.36708423148587	-1.79487129210109	-2.21148622351902	-2.51096913516033	-1.77163557922391	-2.20564204803261	-2.51692545797717	-2.1045454995875	-2.25621640249348	-2.20104618427391	-2.35487142398913	-2.5043114880837	-2.28018389159457	-2.24735704906522	-1.69863803032554	-2.07857960060978	-2.26499048925054	-2.31932656835109	-2.19121161976033	-2.46339662752283	-2.32916226833696	-1.91950685312935	-1.78698196972011	-2.6897067321712	-1.15680048409239	-2.40172925415	-1.83656413645435	-2.21552311160435	-1.84740888344457	-1.76743420953804	-1.45573130388696	-2.36857884474348	-1.71859810730435	-1.71436972156033	-1.79179443460054	-2.1859474498	-2.10845731518478	-2.08508349197337	-2.4287783074413	-2.39370637766304	-2.77724792936304	-2.21520637390435	-1.94924971730163	-1.73780821887391	-2.34147656978424	-2.48983541926957	-2.38521821252554	-2.43023094160707	-2.70763820847391
ADCY1	-4.01424765321304	-4.11968076448478	-3.89502753441304	-4.53005160144565	-4.10334237137609	-4.00085960481087	-4.09230436956957	-4.12623484963043	-4.12499374819783	-4.49980379709457	-3.87799296972174	-4.13381241304239	-3.8520819650663	-4.10087939855	-4.3647361872	-4.14013453623152	-4.38561806521413	-4.10439756819674	-3.97281504964239	-3.99867964000652	-4.2342588165087	-3.93476535765652	-4.13314078622065	-3.96069943347717	-4.10924037474239	-3.73440516848152	-3.78605939130761	-4.04540134239022	-4.28193539439783	-4.02341545004348	-3.69184326304022	-4.00755640218152	-3.55428497603696	-3.69536856884891	-3.64982575756848	-3.81874702355543	-4.11151808513804	-3.89982835869239	-3.90094921014565	-3.76626765976848	-3.74635629438478	-3.84316165943043	-3.90377058152174	-3.87305139553043	-4.0798641050663	-3.80251217495761	-3.95680306340978	-3.60406564674348	-3.85311400648587
ADCY10	-3.84079989640326	-4.80596384374946	-5.24164456431196	-4.99083818054674	-5.26488160869891	-5.08505943811413	-4.8727507865	-4.85814614130435	-5.08556893737065	-4.85065041891957	-4.59869448325598	-5.41308988134239	-4.80930594837717	-5.24834083152826	-4.85614963781196	-5.15504846608696	-4.23952106702609	-4.40651909781848	-5.0503546030038	-5.34235192210217	-4.66551380436087	-4.52838521402283	-4.93112815942717	-4.83498649753967	-5.30493871377174	-4.63102374496794	-5.41326934782935	-4.84502522217391	-5.06672950776848	-5.80396238768478	-5.02207573189457	-4.94588936942826	-5.42699721104728	-5.01597883438424	-4.86971955480109	-5.06726971739293	-5.10032407204293	-4.82040922632228	-5.43030748549891	-5.20380632216467	-5.10568562284457	-5.31217177535761	-5.02745963645272	-5.14531786232283	-5.4161764764413	-4.31375571286413	-4.96309899094565	-4.6863219327	-4.91411618477826
ADCY10P1	-1.10477042610109	-1.40926391085	-1.14008344272826	-0.888813833645652	-0.910937676333696	-1.31312511611413	-1.28248523494565	-1.22005881878696	-0.910937676333696	-1.17227811621304	-1.23198712537065	-1.01712482041196	-1.08014944149239	-1.32306569884891	-0.975482705170652	-0.84229294351087	-1.01162239168913	-1.69292535603804	-1.49833541010435	-1.62194661686196	-1.00188625323696	-0.161595965370652	-1.22469133470652	-0.792520477981522	-1.0937605799087	-1.23613805312391	0.0501089590586957	-0.912181825227174	-0.85171900623587	-1.09741190369565	-1.10578001197446	-0.0195522602880435	-0.372680944593478	-1.07298485979022	-1.20603228179565	-0.524940295652174	-1.32177293794891	-0.46848437576087	-0.389258428108696	-1.14598572825761	-2.61484531038696	-1.48058579125	-1.13755265293913	-0.718149853023913	-1.31902188768587	-0.138374588280435	-1.04711336538043	-0.230522151032609	-0.977834601665217
ADCY2	-4.8493553460163	-4.6060061822663	-5.03386948370326	-4.80182582854565	-5.0040164655837	-4.93059671740326	-4.64030388224348	-4.472446309775	-4.9350192318913	-4.71726594423043	-4.45543584782283	-4.88903800823587	-4.55207078079022	-4.78717967392065	-5.06853325966957	-4.8861417101337	-4.60155795808044	-5.04253812188044	-4.82281872723043	-4.8745454041087	-5.15267541485761	-4.7516380163087	-4.23661938077283	-4.84652109783043	-4.97057576539837	-4.83063275543641	-4.66218420440598	-4.6060061822663	-4.50817995937609	-4.60713731974565	-5.01352958600109	-5.07427700410652	-4.76856691388641	-4.53532073369239	-4.87840895650978	-4.70038742331087	-4.84687826631196	-5.01663323572337	-4.54987740761957	-5.17423689569891	-4.84598180072935	-4.6762593579587	-5.0240044773413	-4.98398957518804	-4.98583221426522	-4.64408898032935	-4.9670237409413	-4.86203609556196	-4.9100422645
ADCY3	-0.481222109232609	-0.235756285401087	-0.355619267290217	-0.249111824268478	-0.419523328434783	-0.508374388438044	-1.08636920889239	-0.431352020405434	0.0496924443228261	-1.06218545174674	-0.124855120520652	-0.633009582590217	-0.0820151224891304	-0.0649708201619565	-0.788706882894565	-0.455830571507609	-0.627232981521739	-0.520977697538043	-0.141154474569565	-0.626500716538044	-0.870228436616304	-0.794300454981522	-0.63211887253587	-0.20754176328587	-0.837687382717391	-0.511133077596739	-0.889300340945652	-0.549256811180435	-0.910606236534783	-0.289351394753261	-1.12543701450326	-0.82847380643587	-1.3807773154	-0.47103951706087	-1.2734503690913	-0.728833737054348	-0.344000749282609	-0.74256120503913	-0.804863364596739	-0.644318302205435	-0.51560869818587	-0.575945460119565	-1.09013620615978	-1.05961140846957	-0.920231789445652	-1.23132844405543	-0.101139726297826	-1.39527327965543	-0.901175524270653
ADCY4	0.33846166996087	0.220915269982609	-0.0653990433934783	-0.315902377707609	0.129624706543478	0.521157792583695	0.278623900945109	-0.229675708875	-0.343043818959782	-0.0218376159130435	-0.19191045401087	0.224176117021739	0.578967351067391	-0.545492270527173	0.932649594488044	-0.327169193531522	0.509867687143478	0.0381419236657603	0.329438106351087	-0.300816284546739	0.486769035827174	1.01091470761087	-0.000912681008695653	0.933638867727174	1.42350754859022	0.877065898384783	1.46314902106739	0.823026230681522	0.616136686635326	0.956917971959783	1.02754543416413	1.31464233997663	1.26433268084783	0.95904187793913	1.13898805720543	0.878063345740217	0.776975612029347	0.758251650521739	0.116453724666848	0.4951095593	0.222121703100543	0.631479779488043	1.36143446345217	0.926023541883696	0.421247964436957	1.43657284092717	0.906306370408696	1.5387427038413	1.18432984883261
ADCY5	-4.10894380797065	-3.9722006147125	-3.8209138919587	-4.33634391303696	-3.91728093115543	-3.39339328233913	-4.14984341562283	-4.1307331319837	-4.19183499687935	-4.82412161462717	-3.77726729024239	-3.73258978293804	-4.19769241485543	-3.9459326100837	-4.53329807015326	-3.73772209426196	-4.50852859359783	-3.66652199495109	-4.26494305816359	-4.04708534962609	-3.88837595289348	-4.21368443348478	-4.19680422826413	-3.98615944176196	-4.0915497211462	-4.63575658875326	-4.45342475181956	-4.09898709525761	-4.24590966602717	-4.58311706302065	-4.29095958178043	-4.19989116200435	-4.28978130797174	-3.80165290006413	-4.22559650232283	-4.20101449817717	-4.44360960144457	-3.89374115243478	-3.62042070145217	-4.0702938858663	-3.73504722189783	-4.45276504658587	-3.03969110649565	-3.31816372285217	-3.86841688767717	-4.43682525180598	-4.1496405892875	-4.00877217572174	-4.0127156693837
ADCY6	-5.51406391394946	-5.09612960040544	-4.96015675659511	-5.23298948459457	-5.22172866658696	-5.17132067753696	-5.61914182970326	-4.9712083242837	-4.5129864510913	-4.98480377456957	-5.38943907247283	-5.27317067932609	-4.75518150232935	-4.19871639545326	-4.56148602847826	-4.3670849746413	-4.19919230513152	-3.549418956775	-4.53613533332772	-5.2332022373163	-3.78775602218804	-4.36838543970326	-5.03650692753696	-5.2800366648587	-4.73801945264022	-5.3630329286913	-4.73405190235	-4.93319684782609	-5.27994831159783	-5.56376406405109	-4.9496570093538	-5.29930876480054	-4.4402771796913	-4.94533766273533	-5.06705830577446	-5.4758978297087	-4.28300109102826	-4.7351191649913	-5.13630655254348	-4.95649791667065	-4.77777570117989	-4.624144307725	-4.29008380279022	-4.64274285555054	-4.28166122956522	-5.77222981883696	-5.25308514763587	-4.56719494020652	-4.74344026065652
ADCY7	0.59256252551087	0.861428697567391	0.788038650732609	0.772358307840217	0.700206911393478	0.97695421403587	0.656149281883696	0.668679832416304	0.985830880236957	1.14304899979348	0.571854929784783	0.867024719017391	0.512258130457609	0.865910767576087	0.78587952471087	0.94677036148587	0.83961271638913	0.65801437961087	0.656600873319565	0.758456282869565	0.619384543731522	0.788883191945652	0.960517515068478	0.503656250366304	0.730346869180435	0.637944176146739	0.999859753638043	0.431692373741304	0.819587469305435	0.663309896792391	0.403077893777174	0.473586188526087	0.334588109829348	0.397237303565217	0.71779820543913	0.70318815261087	0.779533042478261	0.510143735679348	0.907151690427174	0.890096952725	0.775259667031522	0.406160814928261	0.786944672334783	0.767865576253261	0.732986074698913	0.485069821613043	0.977938571075	0.487210833901087	0.665695475184783
ADCY8	-4.89839855459783	-4.56493355796739	-4.74590112771739	-4.40472832246304	-4.14542787992065	-3.96904923938913	-3.02787915936902	-3.58175915678152	-4.15954808807337	-4.1074184019163	-4.42830213768152	-3.6225481531413	-3.27948172282283	-3.76507888586739	-3.60351511458043	-3.5619585129587	-3.93924351107011	-3.15697403508641	-3.70357032298152	-3.50028007525109	-3.21924447110543	-3.90626712654783	-4.34674539328696	-3.68540207086522	-3.25937010940598	-3.36062085434457	-4.08738105486848	-3.46411946617337	-3.87120440646033	-3.80449909963913	-4.41136147373478	-4.2840420724587	-4.4402771796913	-4.27945876449674	-4.263784875	-3.8897245661163	-4.28300109102826	-3.51653198963696	-4.46533251782717	-4.01185270987283	-2.92977788359565	-3.79932333659565	-4.66974161299511	-3.92307507607609	-3.22971594437717	-3.28239346926848	-3.13150072593043	-3.40061889175489	-3.63624547690326
ADCY9	-2.1910036961337	-2.01525228596848	-1.73954260399674	-2.04370102725	-2.07857960060978	-1.78760748997174	-1.92075600980217	-2.08713244192935	-1.51246591094022	-1.84067424056522	-2.0794400101087	-2.27164486904239	-1.99295101186196	-1.84030979252283	-1.78470026097391	-2.19141954338696	-1.9860668862413	-2.06718080404239	-1.41852776517609	-2.03215005909674	-2.22235538966739	-2.09720236526196	-1.76174384327935	-2.03116040733043	-1.98445525596087	-1.70089398722065	-1.61575408639891	-1.61359071811522	-2.4537580508663	-1.85558824816957	-2.21449030430217	-1.77163557922391	-2.24964441015326	-1.72662111473804	-2.16220650912065	-1.86268006426739	-2.01525228596848	-2.50086884881522	-2.39658053405326	-2.31781791677283	-1.8660329808413	-1.87093279258261	-2.31658517355326	-2.35362759035652	-1.89863513728696	-1.57960356182609	-1.85238832591848	-2.34590302043804	-2.10341652288804
ADCYAP1	-5.33524559058098	-5.26386309510815	-5.33193173732174	-5.37400423731522	-5.51494554347826	-5.34314594276848	-5.57341641355435	-5.46732582814565	-5.32411492210109	-5.04474414311359	-5.36537013392772	-5.40693743477935	-5.30733877095978	-5.7483726087	-5.44364307518043	-5.32284359691467	-5.55023300750598	-5.67195702807826	-5.50471659420109	-5.49025961955326	-4.85988238612826	-5.30517499637826	-5.51361159135163	-4.36358886736087	-5.3286239949587	-4.80666750181522	-5.38243162319022	-5.24536040579674	-5.74171182518315	-5.496419798	-5.25116166264348	-5.51527851811576	-5.18524138984511	-5.4025570833337	-5.28653352726087	-5.55236575452554	-4.57180944480272	-5.20519202022989	-5.17767518284511	-5.38089582608207	-5.17726320651413	-4.95810403080544	-4.93319684782609	-5.38895065218478	-5.41864961076413	-5.10182611840217	-5.25308514763587	-5.408128691125	-5.54717083876848
ADCYAP1R1	-4.56452125543478	-4.14718884419891	-4.78391531024402	-4.72244307638859	-4.18510742935	-4.75858013431467	-4.63960237408587	-5.01663323572337	-4.7782924416337	-5.26755566227337	-5.0415473706913	-4.85567097547554	-5.05257724807663	-4.5174705443875	-4.70661698731196	-4.91174155389674	-4.43363143755544	-5.04669190290435	-5.30017980296141	-4.8710625399837	-5.07224776397065	-4.95221601734783	-4.58791336391685	-5.35745113587826	-4.81938328986956	-5.08878272149674	-4.78503787862609	-5.46430855822935	-4.77684861413478	-4.94631908178152	-4.70539661061739	-5.53181087319239	-3.9117850752913	-4.68556664401413	-4.7302864844712	-4.85873609963152	-5.22917685895	-4.97989807880435	-5.15930255720978	-4.89430228908206	-4.90698830857065	-5.01755401630435	-5.14728360688804	-4.94127837111848	-4.88625335571739	-5.07499588955924	-4.96309899094565	-5.06737784601087	-5.15448343530326
ADD1	1.13978614720978	0.888125381781522	1.1963620096087	0.996668279930435	0.397237303565217	1.06279881758587	1.33176130987391	0.926023541883696	1.170839821025	0.497982348477174	1.18403801480761	0.855236447130435	1.44784599984348	1.16646755218696	1.09774087694239	0.925000181920652	0.427685587203261	0.751475748605435	1.53695687109348	0.926867902358696	0.837756729108696	0.946250478043478	1.04684037707609	1.09229536557935	1.2857419298087	1.03232872660435	0.775686428672826	0.778067400431522	0.819124223238043	1.369925200325	1.16103407402935	0.920809375808696	0.731372015047826	1.5995504697663	0.582586458597826	1.116796808	0.588966693432609	0.45529621078587	0.520942703009783	0.501347348281522	0.707426754734783	0.860077202509783	0.908113062267391	1.07200682018261	0.419290147081522	0.784896214818478	0.897238083884783	1.33071145533043	0.518201827301087
ADD2	-3.06661519974239	-3.22971594437717	-3.27399724456522	-2.77017529365217	-3.49773218090543	-3.19964270832609	-3.16316459769348	-2.70387306454348	-2.86498578079348	-3.08904792243478	-3.03159083666413	-2.99119783838804	-2.18243289202065	-2.64472662137391	-3.17600171061522	-3.03514908253043	-3.08521548463804	-2.83651850922391	-2.77826510925652	-2.4364097416087	-3.16072837681196	-3.0364978288087	-3.2584878056413	-2.62078566165978	-2.68710780688804	-2.8771095453587	-2.73428534265761	-3.19162471195326	-2.48983541926957	-3.26124685618152	-2.86889162623696	-2.54925943169565	-2.1491311101587	-2.110043481975	-3.11089705434022	-2.90526445143804	-3.44743403079457	-3.2189096965337	-2.91697734057717	-3.46982291185652	-3.19162471195326	-2.8185046979163	-3.66266761956848	-2.64142258496848	-2.76100787923587	-3.34141676811957	-2.5262864246	-2.45281427826196	-2.93447895832609
ADD3	3.20092495470326	3.41476399927935	3.1456970222163	3.30354037680978	3.34375725506522	3.39801265399348	3.50977487770652	3.77038002329022	3.49249999974565	3.41117120977935	3.50018270923261	3.49591226993804	3.35668139999348	3.90210418224674	3.13821762319348	3.29753147167065	3.23255533696413	3.44255692210543	3.12654706974239	3.57712598405761	3.30052443840543	3.32080786050761	3.1739173876837	3.20579546267391	3.26361722399022	3.05652669926087	3.019000348775	3.05652669926087	3.27371556728478	3.48512445922065	3.04826445036522	3.25252424456522	2.84550290201848	2.89313422383804	3.29121987717391	3.17687396015326	3.34828180797065	3.58489199547065	3.39059903610543	3.23724425180761	3.31395030253913	3.33248976177174	3.07735567028913	3.34828180797065	3.62061600815978	3.16640858007174	3.03917411520978	3.33106097282717	3.58077552898587
ADD3-AS1	-1.96128286632065	-1.58719845279348	-1.63781900766739	-1.62027207123152	-1.56950848630326	-2.04207309854022	-1.73056125121522	-1.92852858173913	-1.99070511295	-2.19504297907717	-1.69445825478261	-1.628885016725	-2.35333501141739	-1.67562205848478	-1.38457159532391	-1.90376089225652	-1.39494983681087	-1.93715976048043	-2.37570867572609	-2.704318676275	-2.527607430225	-1.25875173915978	-2.19823568356848	-2.55969105044891	-1.87740513666522	-1.72598750730109	-1.63309145555652	-1.93559277560217	-1.92329944003587	-1.99070511295	-2.15164903482065	-2.03262736101413	-2.82196688330761	-1.54776989090652	-1.57512040356087	-2.34881806667174	-1.37558670312283	-1.91515869682935	-1.89422351848152	-1.2513628534413	-2.26552783318913	-1.85876514810761	-2.16598424383043	-1.47043408776413	-1.77544804054348	-2.9529852724163	-2.24135197385652	-1.18844444825761	-1.75679103431739
ADGB	-5.14610290890217	-4.97901580073587	-5.29915630314783	-5.40865699094348	-5.3061297554337	-5.23512115319511	-5.26364170290109	-5.59172910145217	-4.80441197827174	-4.89130246619239	-5.32061601811522	-4.70618326643315	-5.54901621013804	-5.52163694745978	-5.50014740489239	-5.5679215181087	-5.43978111193804	-5.31554995107935	-4.99619623766793	-5.14640515640435	-5.2202179909413	-5.44048086594511	-5.03650692753696	-5.10938249280054	-5.69100070017554	-5.3630329286913	-5.83063483876848	-5.35806369318043	-5.27994831159783	-5.04000428286196	-5.13410603260435	-5.60354412680543	-5.18524138984511	-5.64169932971359	-5.35902479761087	-5.76396017209783	-5.29795234420652	-5.48794913224239	-5.5410272707038	-5.30652799664239	-5.56850902625924	-5.51798847101087	-5.633331875	-5.06754738042717	-5.85172460145272	-5.17291242390217	-4.84204678506304	-5.1298009389163	-5.3695922409413
ADH1A	-5.62736293387663	-6.04080782608696	-5.60603148913098	-5.84060548460761	-5.3061297554337	-5.712193442025	-5.26364170290109	-5.85176115942391	-5.87462742754022	-5.61813436595217	-5.44559081340543	-6.2793997826087	-5.97439136775543	-5.96845318840543	-5.58436589039674	-5.63319706521739	-5.80262856883696	-5.62729688043478	-5.74781200906087	-5.56584783152174	-5.51423956159457	-5.72801327898913	-5.54144609317228	-5.87361623188044	-5.69100070017554	-5.74171182518315	-5.49287660105543	-5.93662923913043	-5.40720860204674	-5.7293592980087	-5.32284359691467	-5.44834042572717	-5.42699721104728	-5.29641233091467	-5.6330879483712	-5.76396017209783	-5.77917278985543	-5.65991576540054	-5.32986910778967	-5.30652799664239	-4.90698830857065	-5.68008121376413	-4.88790495055815	-5.64343299158533	-5.65451634329511	-5.92683199728261	-5.65013186594239	-5.32274838224239	-5.24491327536956
ADH1B	-5.44851081522174	-5.36615458332935	-5.43762841304348	-5.53250895834348	-5.18564905977283	-5.40775169203261	-5.59158684420543	-5.24886953805109	-5.41542704193587	-5.2541736789663	-5.34517457790543	-5.11097428727174	-4.95810403080544	-5.18541183748152	-5.33739879710978	-5.27371344202609	-5.23533931700652	-5.15823252535543	-5.501686125	-5.34151064596304	-5.2784353659413	-5.28127315605109	-5.20615364130435	-5.3666716068837	-5.60469943840543	-5.2405687596587	-5.59253806159457	-5.23277673187283	-5.31963862681522	-5.12256352536957	-5.39638265216957	-4.93691040247391	-5.53088062500761	-5.35261438345	-5.41348016484783	-5.56084969200761	-5.35152601630761	-5.3647846231913	-5.37143706521413	-5.19776942623913	-5.22204673602826	-5.14300688405761	-5.46845604659565	-5.36061777899022	-5.51066961413043	-5.0805978814663	-5.1458998586913	-5.42360315217391	-5.43355957065109
ADH1C	-5.3970006105087	-5.20830962862283	-5.4013091902212	-5.13620283605272	-5.06737784601087	-5.10725509613641	-5.61914182970326	-5.13285437410272	-5.51975027807609	-5.09769698641848	-5.07333236413696	-5.36279525956739	-4.84437094901522	-4.95053078200326	-5.30786540760435	-5.50822537862663	-5.29258292572391	-5.62729688043478	-5.64233443659456	-5.31755643719457	-4.11984837137283	-4.78717967392065	-4.6317996362587	-5.10938249280054	-5.53426730706739	-5.5599749628587	-4.73405190235	-5.35806369318043	-4.58351109265326	-5.39782146739565	-5.32284359691467	-5.44834042572717	-5.81527653985652	-5.1180121648663	-4.92129365942065	-5.63049153532228	-4.89359123390815	-5.65991576540054	-5.27883851992391	-5.47132261685109	-5.17726320651413	-5.22400041850326	-5.10725509613641	-4.08030354982228	-4.85343283980761	-5.38911646468478	-5.65013186594239	-5.1298009389163	-4.98554043098207
ADH4	-3.81933253184022	-4.30033513198478	-4.48270437318044	-4.43650702897935	-4.52172588404783	-4.44293679994565	-4.22353595987609	-4.46262184239457	-4.27371939673261	-4.6151931666663	-4.3298379309087	-4.25217147620326	-4.07429725180761	-4.5139406811587	-4.18722825905761	-4.569431807975	-4.61581361112065	-4.37730562007935	-4.57481849456957	-4.2633246739163	-4.67189299975	-4.05326198525543	-4.52483912966522	-4.274705081525	-4.55257944642391	-4.16612906599674	-4.46262184239457	-4.20986186178696	-4.62809359627283	-4.61152610886413	-4.30932316305	-4.21323345686196	-3.88223573429674	-4.22807288819783	-4.58868756280435	-4.37969632246522	-4.341172613875	-4.6252846299163	-4.70081231340978	-4.42069912138696	-4.27554839339565	-4.54825126721304	-4.54652117490217	-4.14984341562283	-4.69261405512609	-4.30231902173587	-4.37549959498478	-4.3258885416663	-4.55498674366304
ADH5	-0.703364198561957	0.154397893567391	0.407326467778261	0.539233077938043	0.959553353922826	0.515389508315217	0.522846696221739	0.768273022811957	0.368909238431522	0.851198210804348	0.455803152583696	0.47234646708913	0.543300092828261	0.842436558911957	0.679904000266304	0.637439606777174	0.898803662922826	0.52187494456087	0.1949916685	1.15786323369565	0.28880705193913	-0.0439958300641304	0.8419337303	0.716317844311957	0.465937821780435	0.0370735932771739	0.761003259841304	0.633817978727174	1.03134876888696	0.65801437961087	0.103414724002174	0.8419337303	0.809916702661956	0.438568138231522	0.741603185684783	0.496151393444565	0.845871800353261	1.41998936227826	1.17519946495217	0.991298401844565	0.486769035827174	0.413074968425	0.322659841693478	0.275685628544565	1.20744677600326	0.418951218448913	0.297362773395652	0.589931260947826	0.449413589859783
ADH6	-4.72975255098424	-5.03650692753696	-5.23236387771196	-4.97159705796848	-4.42830213768152	-4.7802029151163	-4.64756552665326	-4.69864908333859	-4.92855709964565	-4.80381112882228	-4.53663098006848	-4.5501069341375	-4.95892985623913	-4.76635090217174	-4.60678747749565	-4.63363104166522	-4.90850965399674	-4.69170694280217	-4.92650341607391	-4.85106224896304	-4.6863219327	-5.1908800742837	-4.72590645561739	-5.34379536775978	-4.97615417321413	-5.28944271623315	-4.73405190235	-4.2565654153712	-4.522863253925	-5.14713906069022	-5.22462508877935	-5.08655636115761	-4.7894632984625	-5.21958039501522	-4.96378442507772	-4.52582980536902	-4.80025258604674	-4.65642901775924	-4.70445241213859	-4.89256369927283	-4.4563195041337	-4.40398329451739	-5.05267493010761	-5.1942558695837	-4.89216039855435	-5.07499588955924	-4.92782693335272	-4.69915448591413	-5.15230072298207
ADH7	-5.72871351448913	-5.31755643719457	-5.4013091902212	-5.40865699094348	-5.3061297554337	-5.64131828287119	-5.4056380978337	-5.59172910145217	-5.51975027807609	-5.61813436595217	-5.25740946949619	-5.53922264673587	-5.48671518840598	-5.14414688018478	-5.4040559311663	-5.92081879076087	-5.04240981033533	-5.51849131884294	-5.44062907065761	-5.63948745380054	-5.2202179909413	-5.53206116304457	-5.80532192934783	-5.44573162862283	-5.07513545302826	-5.5599749628587	-5.11576377872174	-5.35806369318043	-5.27994831159783	-5.21540834238913	-5.13410603260435	-5.29930876480054	-4.93401047553478	-5.47074422100652	-5.50106710144891	-5.76396017209783	-5.52907599547772	-5.28822519793859	-5.27883851992391	-5.79207970561359	-5.43708600996359	-5.22400041850326	-5.52693390398913	-4.84560656159783	-5.05198661757935	-5.17291242390217	-5.25308514763587	-5.50948311775	-5.3695922409413
ADHFE1	0.253209400236413	1.17623120879348	1.06911261167989	0.986122675821195	1.35221345922772	0.920343618120652	0.94267521591413	0.963371478877717	1.0907222456087	1.09229536557935	1.87981670944674	0.770666029858696	0.973215346009783	1.44672389900978	1.24185502263913	1.23017161931033	1.17903664738043	0.936736215565217	1.40537099165	0.94189551951087	1.24657214100054	0.955109325988043	0.673872556031522	1.26433268084783	0.912498726423913	0.845871800353261	1.32279824680217	0.981626718595652	0.690871117817391	1.1354874186212	0.861618529753805	0.504703306323913	0.426699402882066	-0.0567603286815217	1.41151211375	1.0758672040462	1.2317753750587	1.3993751033375	0.954229100644565	1.4942067753587	0.663832772415217	1.02998272889022	1.14795373740924	0.427685587203261	1.1458097485538	0.887164136486957	1.22635178121902	0.54841149833587	0.481073093141304
ADI1	1.50067305906304	1.40659870484239	1.3312462554587	1.45926811086196	1.53451267986739	1.37959500002174	1.11787935522283	1.32418809649674	1.34525151204457	0.746192664293478	0.549866102298913	1.28719669099565	0.690871117817391	0.77199283916413	1.25388191817826	1.37356897854348	1.65308989147283	1.50067305906304	1.15463918843478	1.33420446876413	1.3330565235087	0.952360343290217	1.42350754859022	1.0857302751413	0.4704086316	0.855236447130435	0.741014807532609	0.934631772611957	1.22656603759022	1.01720197030652	1.35021213654239	1.33613967990109	1.30462584582935	0.86443245875	1.73959594824891	1.60513624490978	1.44941025253913	1.24423115094891	1.44294611020326	1.04930405681522	1.64242463853261	1.72624764915761	1.27646359148587	1.56144421223587	1.52776354061196	1.2317753750587	0.783309576308696	0.635619707256522	1.14141817705326
ADIG	-3.47019275906196	-3.70384438509348	-3.5920705656087	-3.68770488651739	-3.46553277437283	-3.23603182065652	-3.08150848732065	-3.28471960010652	-3.11089705434022	-3.76976675181848	-3.20564229347174	-3.73452844293424	-2.96249640632283	-2.92185402393478	-3.47793641788152	-3.39696582065978	-3.26671909865	-3.59516973007609	-3.07084139301196	-3.29611435573641	-3.27966669320489	-3.50450854504348	-3.53042006456957	-3.71866223733043	-3.45882288184728	-3.4001701015413	-3.44010635887283	-3.28027664220652	-3.18255818825435	-3.54662155448152	-3.55172342901413	-3.21988121237391	-3.25798213181685	-3.38799574042663	-3.26921059659239	-3.38373768238098	-3.59097697990761	-3.296510772725	-3.52804613263804	-3.19845938328152	-3.16598977881087	-3.44549225474457	-3.29246109764891	-3.09498019155543	-3.10748412962609	-3.55658892592391	-3.51782490307283	-3.45387875362609	-3.20447834422011
ADIPOQ	-5.62736293387663	-4.88453972502554	-5.69500857971413	-5.59146461775815	-5.47364989130435	-5.77522745470815	-5.32364785325924	-5.7839123007212	-5.60538657376304	-5.70242950828261	-5.50388423278641	-5.05441514408152	-4.84437094901522	-5.6549792806663	-5.19371315450217	-5.74626700724457	-5.7306753125	-5.51849131884294	-5.84006753624022	-5.14640515640435	-5.69190482427554	-5.72801327898913	-3.68420953623261	-5.73343588768478	-5.23443625	-5.5599749628587	-5.66195851449239	-5.14382745678587	-5.40720860204674	-5.7293592980087	-4.57549533507663	-5.7400293568837	-5.42699721104728	-5.29641233091467	-5.35902479761087	-5.30448994021413	-5.02053565579674	-5.09140712966304	-5.20562633246196	-4.64449319564457	-5.7002202173913	-5.81883422101087	-5.83952539855109	-5.9672935960163	-5.55580408877065	-5.77222981883696	-5.65013186594239	-5.1298009389163	-5.61903124093478
ADIPOR1	4.32082144151413	4.24654421197174	4.23466682066196	4.16036689360543	3.33477568311956	4.56936415760543	4.81913584420272	4.33039509057609	4.5469351539837	4.11510356210543	4.61185742754022	4.32439359420326	4.73626097463043	4.83864737319674	4.60657149637717	4.71034592028696	4.31072104840326	4.67884568840978	4.42646297102174	4.5882677101413	4.35040039021413	4.42286313406196	4.18369793478261	4.76317097101413	4.60162557970978	3.92717171558696	4.04539577282934	4.01303908152826	5.00546053986304	4.5606077898587	4.74709552174674	4.06345164855	4.86191438225109	4.6360869528913	3.85247759058696	4.67884568840978	4.22842376812283	3.57712598405761	3.55817226539456	3.69958752989348	3.97508856884783	4.46564534964457	4.05525770056087	4.45430777173913	3.89082921974565	3.79829632608043	4.81095196920978	4.5882677101413	3.85956830615978
ADIPOR2	2.10289778814076	2.04439504848587	1.98969987373261	2.30611262452717	1.61226709351522	2.09920252676413	1.94113577877717	1.73423336207174	1.94478915421087	1.71277533973478	2.10068598160217	1.87725980480163	2.08199658757826	1.86783505854348	1.93611191558261	2.02433684020652	1.94513428412337	2.0239011355875	2.53208686741522	2.08562646870326	2.13717816168098	2.14306855764457	1.87836220016413	2.48429516572554	2.84805179890543	3.01837259293587	2.54584103819728	2.46016205362283	2.37519661794239	2.53000644473478	2.36753955163478	2.47103493017717	2.01550111956848	2.38798140356087	2.71656890153043	2.3272246017788	2.52280470860217	2.50508594799293	2.26991551809457	2.65347095103261	2.61495210946413	2.69447920964457	2.67672491339891	2.01232884766522	2.94176681775	2.95736931848152	2.55893338360543	2.35233589686848	2.53878122287554
ADIRF	-2.69871914088043	-2.72519318573315	-2.85883675736359	-3.77956111221413	-2.48863135539348	-3.18700234207283	-3.32128001346087	-3.07196590851087	-2.96404703419565	-2.9086889931163	-2.85504007504565	-2.91131515881522	-3.43695740306196	-3.10051187227935	-2.83903859858641	-3.14817118452391	-3.33880677354457	-2.96612238887609	-2.79690436314783	-2.82196688330761	-3.61639018991304	-2.66295143577174	-3.01366416759239	-2.58271863236413	-2.0987910018837	-2.73399336195326	-2.4643248267625	-1.51693519832717	-1.90761419125109	-3.06020266477174	-0.201248382345652	-2.93547978984783	-2.95211650725326	-1.08130958035217	-3.15325523012337	-2.7360875588788	-2.6053243792038	-2.05209425716087	-3.03911109219348	-2.33187440482174	-2.64799632648587	-2.05255764829457	-2.30514061536304	-1.51736988336304	-2.85192174985978	-1.86303708942391	-2.86192093841141	-4.39559106767935	-3.17618390771902
ADIRF-AS1	-2.69871914088043	-2.92825502472935	-2.02417994992065	-1.66164500488913	-3.06114701063478	-3.77713629457391	-2.31335555314891	-3.256121400775	-1.98403721820978	-2.53296664711576	-2.8259645957212	-2.82576719397174	-3.12244629105435	-2.43317658600272	-2.551040887825	-2.72783138337609	-2.97102195832935	-2.4277491289087	-2.62910879665652	-1.95267122044348	-2.86192093841141	-2.23033679523152	-1.89884430746304	-2.58271863236413	-2.26091313084402	-2.34819358885435	-3.08113531859348	-2.08210108476087	-2.14231740036522	-2.84578486375978	-2.59846503205326	-4.2840420724587	-3.32734838645815	-3.646426794	-3.22545165710109	-3.77170685830761	-2.1956774512288	-1.60031145153261	-2.22851046199076	-2.17987101756522	-2.32434503781196	-2.28671927335	-2.5031053264125	-3.36604342419565	-2.47501427457228	-1.68952111685543	-2.1759907741587	-3.77469295651739	-2.37686431370652
ADK	-0.567869377209783	0.000222762677173913	-0.641848226717391	-0.537248816579348	0.0919686368076087	-1.02203135005761	0.131077375325	-0.212928619029348	-0.0831356716086957	0.361223670536957	-0.677980814323913	-0.459578467582609	-1.200375586425	-0.596239026118478	-0.372680944593478	-0.522525356726087	-0.536050329298913	-0.0346339630684783	-0.10700929891087	0.16396912823913	0.0410315749554348	-0.79468268623587	0.359715082782609	-0.610582490276087	-0.331885180384783	-0.886681823136957	-0.259776649027174	-1.11511742256413	-0.31630115176087	-0.618742824017391	-0.606967552582609	-0.248707577590217	0.468280608225	-0.452752065882609	-0.261643637203261	0.100693706246739	-0.516820248113044	-0.131670925896739	-0.0964548858108696	-0.286921021366304	0.370090944307609	-0.489569923821739	-0.485876632703261	-0.6549433674	-0.371171583083696	-0.425585396869565	-0.820653985580435	-0.664802982179892	-0.29670563525
ADM	3.4870601528	2.79189062322826	2.62886558705435	2.92976129656522	2.66596353350978	3.42843818278587	3.32749741811196	3.04460385850218	2.56162104471196	3.60899614130761	3.10726856884457	3.65745223459783	2.82245930703152	2.39562335797065	2.86333808445652	3.18587616304348	2.32389289219185	2.95736931848152	2.36397182392663	2.52238828763641	3.4870601528	3.63009887862283	2.07356557426413	3.24235448085543	2.5479763642788	3.50784012862391	2.76328073601087	3.64912507064945	3.01960324116141	3.57084419928152	3.4449819619625	3.809592300725	3.111138263725	3.45091547825978	3.1886380152163	2.78516778812391	3.50616436594674	3.658608550725	3.41652837681848	3.18301580965326	3.45459914493478	2.66103911956304	3.09725228696413	3.32410855978261	2.04620864189891	3.23880512136957	3.35249129982011	3.81466584781739	3.63603645472065
ADM2	-2.61190192931359	-1.98176894354457	-2.18211398560109	-2.89962788999022	-2.55952019714946	-2.50601596077065	-2.2002913037163	-2.34568694585435	-2.27283890699076	-2.66990856793804	-1.87247729583696	-2.43757577419783	-2.10809507132283	-2.15696295256793	-2.57598071880109	-2.06360690123478	-2.5205029353587	-2.73748356105	-1.61922331661304	-2.35585667845217	-2.46694967597935	-1.82248957539674	-2.11022245397663	-2.33925310886196	-2.26091313084402	-2.25833583577609	-1.98364314045109	-2.82908838944891	-2.24964441015326	-2.35802215823967	-1.84674844917935	-1.63277385833043	-1.66984935958696	-1.81673742849891	-2.04871072559565	-2.54435286591467	-2.38349000184402	-2.29038124386196	-2.31226200813424	-2.15209729700978	-2.10269549785054	-2.34386017428152	-2.08092945768587	-1.62335664034348	-2.10618953048641	-1.89924814121685	-2.1759907741587	-1.9060333778913	-1.88709612699565
ADM5	-2.44885728470652	-3.0085545913	-3.19513068926087	-3.12212929498043	-2.19194025306957	-3.05855815210815	-3.02787915936902	-3.1069592002375	-2.60935197573587	-3.16229201757663	-2.68185322616087	-2.86889162623696	-2.30954916587826	-2.73159699320489	-3.45424960921739	-2.62975743058206	-3.29629977889457	-3.31477433647554	-2.8928557579712	-3.54529215783043	-2.86192093841141	-2.90757473895435	-2.9592257702337	-2.33925310886196	-2.67102195833696	-1.84305640280707	-2.66737240506522	-2.82908838944891	-2.61146114076413	-2.7847496448587	-2.66279918052935	-3.27399724456522	-4.6809575806125	-3.88103458695652	-2.24228418436739	-2.95234401177717	-3.47059374955435	-2.65123110432283	-2.75505372645652	-2.94603740697717	-3.08096819544293	-3.00915366633587	-2.05255764829457	-2.26370169414457	-2.21906650561848	-2.6599290893163	-4.43290551229837	-3.40061889175489	-2.09182683424239
ADNP	2.96926817287717	2.91736768439891	2.70270817663478	2.8264510271663	2.784132560875	3.019000348775	2.91142527132283	2.89839477922065	3.15510884588043	3.05221595556196	2.86452400675761	3.06634937727065	2.5025827412	3.15510884588043	2.58508084711848	2.81216638181413	2.50985298549348	2.84170281716957	2.49295727760217	3.08450665296739	2.72906398913804	2.6581934112462	2.82769485688043	2.84948440198913	2.25405882429022	2.47704967135435	2.57073403985217	2.78516778812391	3.01360780326739	2.71535274747065	2.53000644473478	2.67544095109022	2.13752683984565	2.22544267883804	2.91736768439891	2.20691698732174	2.9706078448587	3.01197662953587	3.15191935599674	2.90238708102609	2.94051062464457	2.86452400675761	2.46711211056196	2.32759593036522	3.1930203364163	2.35769481556957	2.62585230778913	2.54841190789783	2.65182540373587
ADNP2	0.857738922953261	0.945735218583696	1.0907222456087	0.921636542427174	0.811572049230435	0.888125381781522	0.943655364344565	0.676873044030435	1.08820077790217	0.890606879338044	0.917440562630435	0.747981372688043	0.876617477694565	1.24017866576413	0.587065548825	0.840106659416304	0.71827049693913	0.842436558911957	0.715779190147826	1.27992577873152	0.863817538243478	0.715779190147826	0.954921345371739	0.849698628523913	0.561118256246739	0.95588126541413	0.756996797406522	0.625634236598913	0.749372357361957	1.00514646947174	0.606723154096739	0.847862710478261	0.305814194470652	1.02538500912391	0.478138141970652	0.444578087453261	0.726917846306522	0.845871800353261	0.606228431491304	1.01850630701413	0.977938571075	0.932649594488044	0.425726855082609	0.691354953248913	1.16586755292609	0.676318922061957	0.774787205682609	0.399428582113043	0.767271520542391
ADO	1.07200682018261	1.28942312064565	0.975184140326087	1.20518294781087	1.89044982371033	1.20789257652065	1.44672389900978	1.54010371500326	1.50204872427174	1.43458698875761	1.59501926803913	1.3480476504587	0.877871095126087	1.32908130563804	1.60843222572717	1.32567450561522	1.52776354061196	1.49856398090109	1.32694259819457	1.72712774225761	1.32567450561522	1.13246173621522	1.73080614936413	1.66147375362391	1.38257940714891	1.3219413777163	1.56572303950435	1.53758962884348	1.73080614936413	1.41697034747065	0.709579196359783	1.49905212364565	2.01197023839891	1.58077037354348	1.75198219012609	1.43657284092717	1.60385081540652	1.98530535642717	2.06655481727935	1.62197161106196	1.85353401982609	1.45865083458696	1.16705012729239	0.904349649133696	2.00528334152174	0.980626709719565	1.1557402090587	1.43816980239946	1.68109929329674
ADORA1	-2.55883222901794	-3.18089890346522	-3.04420809112554	-2.63505625761196	-3.1560953975125	-2.31215679057609	-2.72574677032609	-2.43177851088696	-3.15242409112174	-2.8196790969163	-2.38240104812174	-2.65648975997065	-2.37974245773315	-2.88718843178859	-2.68551072371957	-3.04493199353696	-2.23495879422174	-2.679499691975	-1.84325770846413	-2.6558204821913	-2.34750612753261	-2.64322935642065	-2.7847496448587	-2.71874672898261	-2.83179624879783	-2.96890904253478	-2.31613413113696	-2.78653516574457	-2.95096164452935	-2.81500970326413	-2.57098369873478	-2.7021300906337	-2.43688128697065	-2.95757596276413	-3.1928107211212	-2.15789604998315	-3.09572840060326	-3.07322808822826	-3.08504473856957	-3.02211474699348	-2.38425703370326	-2.93088294283696	-2.61906957245652	-2.61651761578804	-2.65914485696848	-2.51725228604348	-2.4061734671337	-2.65483169510217	-3.08470622885598
ADORA2A-AS1	-3.63133946169022	-3.50438793751033	-3.89005698545435	-4.16270937900543	-3.90771385869891	-3.94577277452609	-3.90526187646141	-3.61620389311413	-3.9034524311663	-3.77401165704022	-4.26612335998424	-3.38694612445435	-3.9802474818913	-3.9312480222587	-3.45424960921739	-3.90009346661196	-4.16827333797609	-3.81091775633696	-3.43592596738478	-3.77469295651739	-4.09134739570326	-3.55888541446413	-3.77027206520978	-3.82130375570543	-3.84976958333098	-3.95724188767717	-3.89524290759783	-3.64799164672391	-3.82110882383206	-4.13651563949783	-2.87256779158098	-3.88411842688804	-3.69812840957391	-3.93228609315109	-3.9551745579837	-3.94755461815543	-3.67366098732283	-3.56007918366087	-3.78458193477609	-3.75213419853587	-3.81438181327174	-3.97345694047826	-3.61035553726413	-3.68946795010815	-3.78208732064457	-3.68675791071413	-3.95769557065543	-3.70336930823152	-4.00841992209348
ADORA2B	-3.30150638732935	-2.72519318573315	-1.85793711338152	-1.74412736770326	-1.73449981465652	-2.82714004049783	-2.81390176808859	-1.29415025620652	-1.267449354825	-1.70833756199783	-1.52753427046739	-2.31613413113696	-1.95697736318152	-2.30457101565978	-1.6464133616462	-1.48423881052935	-1.93401298617174	-1.60354984668043	-1.08082999968043	-2.35585667845217	-1.62415574104511	-1.4826202539337	-2.84853993180435	-1.76782287526739	-1.87199402172717	-2.01386872891413	-1.98364314045109	-1.3113713012712	-0.913172449223912	-1.63515642344565	-1.18261672226141	-1.21278527151196	-0.422604420355435	-0.325513209905978	-1.13032218260707	-2.67044441902935	-0.586631021583696	-1.90679979820978	-2.21353094266902	-0.747626451056521	-1.16115781044783	-0.921733324114674	-1.32494163830489	-1.98905669341087	-1.13581883335761	-2.72376849437717	-1.69268329556685	-1.32967574871739	-2.12318702879783
ADORA3	-1.09779556925761	-1.7352281918413	-1.29874047209239	-0.313227387586957	-1.07017915683261	-0.687473725598913	-0.753588889055435	-1.77683376791522	-0.345161327118478	-1.20814804331196	-2.02300862898913	-1.00425418078533	-1.11088151886196	0.742581898954348	-0.52713245858587	0.355053956333696	-0.230092130428261	-0.267688258434783	-0.917738785190217	-0.765580928666304	-0.262157045316304	-0.185922240238043	-1.33407765146739	-0.917738785190217	-0.526254212786956	-1.83057476574565	1.19965436901848	-0.79555071238587	-0.00821730608913043	-0.789401194843478	-0.010017497725	-0.044852745775	-1.45835096039783	0.16396912823913	0.607192033481522	0.330535126633696	0.773809352081522	0.798879558426087	-1.24065635624565	-0.494309011236957	-1.45796122847065	0.429878138940217	0.933638867727174	-0.639892179728261	-0.250653490833696	0.352528583778261	-0.652815071781522	0.10635485868913	-1.82153365632283
ADPGK	2.20270479145435	1.87347056339348	1.93777896595978	2.32250788211739	2.26905102624674	1.97902764558043	1.92341818024565	2.01641938007283	2.11156357789022	2.01338544681957	2.22711797645326	1.9090525887663	1.91368147427174	2.03614528913804	2.06655481727935	1.93777896595978	1.90548112733804	1.90600879836522	2.03058333114348	1.79488074712283	2.0689457663913	2.10152347507935	1.87925451565543	1.64431114576413	1.21065125026413	1.60513624490978	1.67216277234783	1.86858870378913	2.07356557426413	1.72712774225761	1.96472600143043	2.11497644510217	1.65585797599674	1.49733353322826	1.55899492718587	1.17849865367283	1.94930542119891	1.86050541317391	1.5430443894163	1.89082351140978	1.70923597555435	1.8436058258837	1.83882603965543	1.65234830888913	1.62714251213696	1.35599711657609	1.66736472410435	1.69930390417717	1.44238857917391
ADPRH	-3.19964270832609	-2.67523120457283	-2.55666007138043	-2.34750612753261	-3.08864362007935	-2.55798337245326	-2.2670679238337	-2.63283251884239	-2.30367501098587	-2.31179288876413	-3.44611246945652	-2.75928036654565	-2.876099497275	-2.8610139138337	-2.72837854167391	-2.30170895770326	-2.55838035659783	-2.12412580917826	-2.31006775675435	-2.33925310886196	-2.5503311969163	-2.52927297326196	-2.66406250579457	-3.06082237754022	-2.95425945879022	-3.1250942506337	-2.72805958686087	-2.73748356105	-3.0085545913	-3.17355068051957	-2.13112259809565	-2.95715874999891	-2.6756244534913	-2.38504813750652	-2.88475114040217	-2.62751016413696	-1.75901774051957	-3.36482479752391	-2.54463544509348	-2.7336095419913	-2.17544183487935	-2.56845543586957	-2.65435969597717	-2.62247417521848	-2.43369399444239	-2.95943286081196	-2.81775294691196	-2.46743197011304	-2.68907279971848
ADPRHL1	-3.71649693296957	-3.23557616213152	-3.96798810326141	-3.8209138919587	-4.06094970290544	-3.67560634253913	-4.15747060506522	-3.82780735473533	-3.31430590915543	-3.82170253519674	-4.03127216951304	-3.89347425687717	-3.96069943347717	-4.28955380797174	-3.79102317752174	-3.6492496519087	-3.74551232724674	-3.79244295833043	-3.38109499114783	-4.20715417442826	-3.89651742780109	-4.30771525427011	-4.4588234777375	-4.12866904890543	-3.66126203731141	-3.40642533360217	-3.17600171061522	-3.02482253852826	-3.62585300317228	-3.64408452898261	-4.35181579800707	-4.21611216511196	-4.07766854787283	-4.09515927486848	-4.10115766757609	-3.47079220267391	-3.92771842390978	-3.89250713940217	-3.53251696376739	-3.5145120308087	-3.18454292875815	-3.95414216486957	-3.00661688313152	-3.5385341079087	-4.24097635934511	-3.33976538224239	-3.39112528352283	-3.15305514674674	-3.76089278359565
ADPRHL2	3.11270108423261	3.06368140929022	2.89570040697935	3.12366399574891	3.12219211775	2.89839477922065	2.43822077128261	2.80947388820326	2.77672657174565	2.81606455327826	2.9902837810587	2.93462252021304	2.68118931666957	2.84291788282935	2.78223101875543	2.85201623734022	2.90618672101196	2.90618672101196	2.79443308876413	2.75315279115543	3.22414797572826	3.04311730959239	3.11520518212989	2.83993281642228	2.85452219900652	3.23880512136957	3.25252424456522	3.05795536264239	2.72124640627826	2.7550631088663	2.56608796923043	2.75819805725	3.1207015655837	2.70638860491739	2.75633406516467	3.16640858007174	2.41776550837283	3.08163920584891	2.59154506768152	3.00954908149511	3.15853218224674	3.24633488767391	3.31395030253913	2.88864409619239	2.99166699923261	3.35475759147826	2.72508553912881	2.22455040991739	2.89975771319783
ADPRM	-0.0980880240032609	0.151817683517391	0.103918193733696	0.530684034946739	1.33176130987391	-0.299473790629348	0.264663272546739	0.449892139417391	0.175817512655435	0.348248688413043	-0.240604218406522	0.089888014875	0.00541521830652174	0.342340088677174	0.132738988075	-0.0725859377956522	0.175817512655435	0.0574418272880435	-0.51753377528913	0.0194717808695652	0.243700363495652	-0.182150980832609	0.125701648888043	0.183088635919565	0.645264131004348	-0.124022749453261	0.074658538176087	-0.00790807204565217	0.535222200332609	0.753116588945652	0.312648511406522	0.275228152346739	0.0854156362532609	-0.380519658527174	-0.172012718756522	-0.187900030273913	-0.00298100118152174	0.827254628998913	0.677839287580435	0.636100935428261	0.358314687803261	-0.240040788644565	0.0415336317163044	0.212483187680435	0.326189688934783	0.547118716731522	0.0469650424358696	0.1498695243	-0.140766493751087
ADRA1A	-4.57039423007283	-4.14677999404674	-4.09448482064783	-4.53979427173261	-4.7580622001837	-4.9966300271837	-4.86457943350652	-4.69350565554022	-4.60678747749565	-4.07536690580435	-4.44844628080761	-4.6626729283087	-3.91521725418913	-4.40877810040543	-4.88201808695326	-4.93525512379565	-4.38607590760544	-4.40012026088913	-4.72400425090217	-4.7010805181163	-4.86226928894891	-4.43830580253261	-4.45948107460326	-4.6785617409413	-4.78826272851957	-4.62933617028587	-4.66716793115326	-4.43917807790217	-4.75711115006413	-4.43307818297826	-4.47587186775435	-4.50098517814022	-4.27440487681196	-4.84598180072935	-4.61434992883696	-4.86056025556957	-4.59262532039022	-4.49406920470978	-4.84740469371304	-4.56278947946413	-4.62258484421087	-4.9712083242837	-4.63921772359457	-4.57039423007283	-4.9756875108663	-4.50520695833696	-4.35561913224674	-4.50244841666739	-4.80313690759783
ADRA1B	-3.60827157978967	-3.20684485544239	-3.30879968369022	-3.0783704270538	-4.22897848731522	-3.22560300730217	-2.7319601833462	-3.14925011050761	-3.29470181780435	-3.11366978586304	-3.31058614251413	-3.20564229347174	-3.48673118017989	-3.16702973967446	-2.97647135950978	-2.61023209246467	-2.85094275709402	-2.85829857381196	-3.2869801392913	-2.88867785522717	-2.96426705672663	-2.45093139065978	-3.46553277437283	-3.57841751992826	-3.33724981269239	-3.25717952690217	-3.31852532914565	-3.24177382864185	-3.42689844957826	-3.06020266477174	-2.40023825684674	-3.70840141421304	-2.95211650725326	-2.73798815380761	-3.15325523012337	-2.95234401177717	-3.32037369420652	-4.11611075724728	-3.40518719075326	-3.3713461598337	-3.33115430702554	-3.54546864537065	-2.97213756005054	-2.32073819361685	-2.78025043751087	-3.38586254646033	-3.46937737033913	-3.63740666899783	-3.17618390771902
ADRA1D	-4.20409120419239	-3.88797467170326	-4.17141765398913	-4.54122486238641	-4.1803152706625	-4.11441349276087	-4.69239045380543	-3.81423420736087	-4.13651563949783	-4.41756352030652	-4.64166105977935	-4.44643509770326	-4.36631129606196	-3.78547138094891	-4.1842594248212	-4.04101496285435	-4.09755953803696	-3.94141373085543	-4.00433063586957	-4.55356010921141	-4.40150196688043	-3.94391035351848	-4.51517213430978	-3.86777622775	-3.84976958333098	-3.95274753403587	-4.17350426292717	-3.92956622244891	-4.63478089802935	-3.85260426344565	-4.10624446196304	-3.77115816803261	-3.9117850752913	-4.07285877225326	-4.99126466140761	-4.19807186775326	-4.03699242882935	-4.32843926371739	-4.3816309390587	-4.57434867547011	-3.8122773923337	-4.66504342571413	-3.90307084109946	-3.56897263820217	-4.25641421479565	-4.09515927486848	-4.00859604890761	-3.95198499844022	-4.00841992209348
ADRA2A	-4.76558081547554	-3.0085545913	-5.29915630314783	-2.38282147928043	-4.96640391486087	-5.03872243751304	-4.00531461414565	-5.36116296196522	-3.37267837219783	-4.89130246619239	-4.55760652238152	-3.00515767540435	-3.27948172282283	-4.12744877807989	-4.30880556288913	-3.5010244296587	-4.95810403080544	-2.92936820984185	-2.08460193439457	-2.74706573099348	-3.30387097497391	-3.60102733342609	-3.13807377581576	-2.6897067321712	-4.59301625634728	-5.3630329286913	-4.23496613421522	-4.52565455639457	-5.80674835144783	-2.7847496448587	-4.22512260986033	-4.99701902220978	-4.93401047553478	-4.59227590158261	-3.22545165710109	-3.12181229890652	-3.47059374955435	-4.7351191649913	-5.5410272707038	-5.47132261685109	-2.97148644293587	-3.127452668225	-5.32156410025	-2.14784807654348	-4.85343283980761	-4.57355927481848	-2.86192093841141	-5.1298009389163	-5.3695922409413
ADRA2B	-2.37800971923152	-3.15713574891957	-2.40172925415	-2.75742207944565	-2.66279918052935	-2.34103569137826	-2.2612675269587	-2.58811923358804	-3.03086949920761	-2.39798805514457	-2.31163183350326	-2.37425082733913	-2.34127261719891	-2.96793924783696	-2.60935197573587	-2.46641910798587	-2.45393495840054	-2.85829857381196	-2.3527888999212	-2.63359826855761	-2.76394488315	-2.35607166236576	-2.42315521652609	-2.53191164084837	-2.73063824238152	-2.40172925415	-2.51042128420217	-2.76213430508478	-3.15654472805761	-2.27940431758424	-1.84674844917935	-2.56807731336848	-2.63429443539022	-2.41407527880978	-2.36268078245272	-2.01101450580978	-2.38349000184402	-2.80331959242011	-2.79979545928043	-2.75447403120707	-2.69182848455978	-2.54902018233533	-2.20346505932826	-1.93105553452283	-2.45143137897826	-2.08791399303315	-2.22081609525326	-2.11375764794131	-2.4349231849087
ADRA2C	-2.24423565315272	-2.51900958173696	-2.40172925415	-2.2398448418462	-2.63445552644348	-1.88782192636848	-2.10341652288804	-2.20180805764783	-2.44306425260435	-3.03296256945435	-2.39642260873478	-2.43757577419783	-2.34127261719891	-2.63529525307554	-2.72016979526522	-2.34296847542609	-2.34750612753261	-2.62592325917826	-1.94147969548424	-2.53458998834022	-2.35487142398913	-2.38855584282391	-2.62138108335707	-2.21928538624185	-2.38813950670326	-2.62015922517772	-2.81793595425489	-2.52874224241793	-2.66057233403261	-2.84578486375978	-2.17265355994891	-2.66406250579457	-2.30688685564348	-3.00675731341087	-2.17953446159783	-2.1859474498	-2.1956774512288	-2.86152243879457	-2.38990894814022	-2.71227111629348	-2.51858762052011	-2.54902018233533	-1.90565474820978	-1.73780821887391	-2.74635675071304	-2.04488444731033	-2.38521821252554	-1.94194172529185	-2.1531789807712
ADRB1	-4.03176588225	-3.95102779840217	-4.68116425904674	-4.19443018659891	-4.1788917256837	-4.03699242882935	-4.79041111539891	-4.46925485689457	-4.47875687423043	-4.71883144745978	-4.84204678506304	-4.63225793660109	-4.3647361872	-4.22807288819783	-3.91017624714457	-4.0838771431087	-4.09794103662717	-4.20243503079239	-5.04534938405761	-3.99216204140326	-4.31479112359348	-3.7785733858663	-3.62428979627391	-4.1017073775837	-4.5252155978337	-3.75044791213804	-3.64225824405761	-3.76596282473152	-4.15593145290217	-4.14239386232609	-4.02083533515217	-3.89954923732283	-4.10000211206196	-3.80100688560326	-3.84700825154239	-4.23964099365815	-4.82517565307717	-4.21848534731848	-3.8863202678587	-4.08249702175	-4.3826559270163	-4.30862434239457	-3.67522942263261	-4.18765044012717	-3.99332991642826	-3.69036150724348	-3.97459757788913	-4.30086681574239	-3.60651644022717
ADRB2	1.38759082013696	1.14141817705326	1.01118980375163	1.49565051110543	1.02089819554837	1.75962894777065	1.51914996032283	1.52996100912228	1.33396188515163	1.25775342818587	1.89943144203696	1.19219995207989	0.629043514759783	1.50560887610543	1.87170478711522	1.90988932089022	1.88936105164891	1.19166134072772	2.06118596584022	1.81717219683804	1.32884737224511	1.59369726339783	2.15418634360543	1.94439821976848	1.69633165797174	2.31043518025326	2.28284177093043	1.6254236484212	1.87880835790978	1.55094268193152	0.650833449480978	1.04014518412935	2.40697451811739	1.41650315159457	2.51744102262772	2.90359978323913	1.84617265378261	1.39830463409239	2.784132560875	1.84491280689457	2.11807152175652	1.58486731989565	1.67449542565543	1.02176228195435	2.69920768218913	1.78060434134837	1.70325232052826	1.96961305522717	2.12011352885978
ADRB3	-4.96443940322065	-4.09333418478043	-4.37384407789837	-4.09482962318478	-4.85825810688207	-4.04571804503913	-4.5607482417625	-4.77353131375272	-4.26721591213152	-4.31032888223587	-4.27425446376413	-4.75249586051087	-4.56330502976522	-4.90345039130217	-4.39790418569239	-4.55834812905761	-4.590291549825	-4.28087584369239	-4.1788917256837	-4.46816193386902	-4.57270248615761	-4.7489020169538	-4.02259413587283	-4.18135856069565	-4.66148902534457	-4.27570388962935	-4.03581827511033	-4.59134681642228	-4.00730929712391	-3.74933162770652	-3.72206652354348	-4.09922087757717	-4.303984030025	-3.94844599818913	-4.73837064673261	-4.77614018788152	-4.57270248615761	-4.652482730075	-4.33277539378478	-4.57434867547011	-4.60713731974565	-4.44959996099348	-4.63878202135489	-4.56821013858641	-4.49063739181087	-4.66370012388587	-3.83333523861304	-3.81502668689783	-4.09312919280598
ADRBK1	-1.38369626821413	-1.62064382403043	-1.42607316965652	-1.20453724204348	-1.3763739268587	-1.3973830680087	-1.33709301944891	-1.57512040356087	-1.47472851879891	-1.28584854223587	-1.00144447635543	-1.57787132727391	-1.423316640225	-1.45681392435543	-1.16577744468696	-1.51712080044674	-1.24471009042391	-1.50562693912283	-1.20768169319565	-1.5400127568837	-1.5861694062837	-1.01077292927174	-1.38586972120652	-1.95587413111522	-1.4618479407	-1.66164500488913	-1.34275229545543	-1.41505619262174	-1.71595623672935	-1.69983574320652	-1.00323925543587	-1.5238086201913	-1.68566535141196	-1.55492235014348	-1.28394006772283	-1.57642117045978	-1.28743133480326	-1.94168952128804	-1.49647498678696	-1.33836068070652	-1.48952359082609	-1.42535801633261	-1.27468373238261	-1.10963176294891	-1.53359116149022	-1.41145317504891	-1.43516497889348	-1.49408604540978	-1.31269893580761
ADRBK2	0.223855920906522	-0.0334803536891304	0.477312623648913	0.547118716731522	-0.198204704397826	0.529003419038043	0.518201827301087	0.611368586346739	0.51723364318587	0.349889995329348	0.30484302305	0.804532515636956	0.504444595554348	0.310531016071739	0.403077893777174	0.445737632686957	0.246781537076087	0.50266217618587	0.971739741301087	0.790013024742391	0.580572356309783	0.52435784216413	0.613177084130435	0.375666778768478	1.14602732298587	0.217878034648913	-0.147565382527174	0.000222762677173913	0.00586731191086957	0.211228753598913	0.706151520063043	0.983824679707609	0.241608622663043	0.767271520542391	1.03077033482174	1.08394119979022	1.05640944105217	0.0869434719163043	0.73668449798913	0.576840125725	0.706990429296739	0.59171907163587	0.36723143248587	0.54099799461087	0.827254628998913	0.343674879565217	0.261638239765217	0.631479779488043	0.422201413929348
[truncated: 21,205 more rows]
[truncated: 43 more columns]
