# Supplementary material for: Identification of immunogenic cell death-related gene classification patterns and immune infiltration characterization in ischemic stroke based on machine learning
Source: Front Cell Neurosci. 2022 Dec 19;16:1094500. doi: 10.3389/fncel.2022.1094500 (PMC9806121; doi:10.3389/fncel.2022.1094500)
Supplement: Supplementary file 1 [file Data_Sheet_1.ZIP › raw data/Figure 1/geoCRG05.normalize.R]

######Video source: https://ke.biowolf.cn
######ÉúÐÅ×ÔÑ§Íø: https://www.biowolf.cn/
######Î¢ÐÅ¹«ÖÚºÅ£ºbiowolf_cn
######ºÏ×÷ÓÊÏä£ºbiowolf@foxmail.com
######´ðÒÉÎ¢ÐÅ: 18520221056

#if (!requireNamespace("BiocManager", quietly = TRUE))
#    install.packages("BiocManager")
#BiocManager::install("limma")


library(limma)               #ÒýÓÃ°ü
expFile="geneMatrix.txt"     #±í´ïÊý¾ÝÎÄ¼þ
conFile="s1.txt"             #¶ÔÕÕ×éÑùÆ·ÐÅÏ¢ÎÄ¼þ
treatFile="s2.txt"           #ÊµÑé×éÑùÆ·ÐÅÏ¢ÎÄ¼þ
setwd("C:\\Users\\yyHu\\Desktop\\158geoCRG\\05.normalize")      #ÉèÖÃ¹¤×÷Ä¿Â¼

#¶ÁÈ¡ÊäÈëÎÄ¼þ£¬²¢¶ÔÊäÈëÎÄ¼þÕûÀí
rt=read.table(expFile, header=T, sep="\t", check.names=F)
rt=as.matrix(rt)
rownames(rt)=rt[,1]
exp=rt[,2:ncol(rt)]
dimnames=list(rownames(exp),colnames(exp))
data=matrix(as.numeric(as.matrix(exp)),nrow=nrow(exp),dimnames=dimnames)
data=avereps(data)

#¶ÁÈ¡¶ÔÕÕ×éÑùÆ·ÐÅÏ¢ÎÄ¼þ,ÌáÈ¡¶ÔÕÕ×éµÄ±í´ïÊý¾Ý
s1=read.table(conFile, header=F, sep="\t", check.names=F)
sampleName1=as.vector(s1[,1])
conData=data[,sampleName1]

#¶ÁÈ¡ÊµÑé×éÑùÆ·ÐÅÏ¢ÎÄ¼þ,ÌáÈ¡ÊµÑé×éµÄ±í´ïÊý¾Ý
s2=read.table(treatFile, header=F, sep="\t", check.names=F)
sampleName2=as.vector(s2[,1])
treatData=data[,sampleName2]

#Êý¾ÝºÏ²¢
rt=cbind(conData, treatData)

#Èç¹ûÊý¾ÝÃ»ÓÐÈ¡log2,»á¶ÔÊý¾Ý×Ô¶¯È¡log2
qx=as.numeric(quantile(rt, c(0, 0.25, 0.5, 0.75, 0.99, 1.0), na.rm=T))
LogC=( (qx[5]>100) || ( (qx[6]-qx[1])>50 && qx[2]>0) )
if(LogC){
	rt[rt<0]=0
	rt=log2(rt+1)}
data=normalizeBetweenArrays(rt)

#Êä³ö½ÃÕýºóµÄ±í´ïÊý¾Ý, Í¬Ê±ÔÚÑùÆ·Ãû×ÖºóÃæ¼ÓÉÏÑùÆ·µÄ·Ö×éÐÅÏ¢
conNum=ncol(conData)
treatNum=ncol(treatData)
Type=c(rep("Control",conNum),rep("Treat",treatNum))
outData=rbind(id=paste0(colnames(data),"_",Type),data)
write.table(outData, file="normalize.txt", sep="\t", quote=F, col.names=F)


######Video source: https://ke.biowolf.cn
######ÉúÐÅ×ÔÑ§Íø: https://www.biowolf.cn/
######Î¢ÐÅ¹«ÖÚºÅ£ºbiowolf_cn
######ºÏ×÷ÓÊÏä£ºbiowolf@foxmail.com
######´ðÒÉÎ¢ÐÅ: 18520221056
