# Supplementary material for: Identification of immunogenic cell death-related gene classification patterns and immune infiltration characterization in ischemic stroke based on machine learning
Source: Front Cell Neurosci. 2022 Dec 19;16:1094500. doi: 10.3389/fncel.2022.1094500 (PMC9806121; doi:10.3389/fncel.2022.1094500)
Supplement: Supplementary file 1 [file Data_Sheet_1.ZIP › raw data/Figure 1/geoCRG06.crgExp.R]

######Video source: https://ke.biowolf.cn
######ÉúÐÅ×ÔÑ§Íø: https://www.biowolf.cn/
######Î¢ÐÅ¹«ÖÚºÅ£ºbiowolf_cn
######ºÏ×÷ÓÊÏä£ºbiowolf@foxmail.com
######´ðÒÉÎ¢ÐÅ: 18520221056

#if (!requireNamespace("BiocManager", quietly = TRUE))
#    install.packages("BiocManager")
#BiocManager::install("limma")


library(limma)              #ÒýÓÃ°ü
expFile="normalize.txt"     #±í´ïÊý¾ÝÎÄ¼þ
geneFile="gene.txt"         #»ùÒòÁÐ±íÎÄ¼þ
setwd("C:\\biowolf\\geoCRG\\06.crgExp")     #ÉèÖÃ¹¤×÷Ä¿Â¼

#¶ÁÈ¡ÊäÈëÎÄ¼þ£¬²¢¶ÔÊý¾Ý½øÐÐ´¦Àí
rt=read.table(expFile, header=T, sep="\t", check.names=F)
rt=as.matrix(rt)
rownames(rt)=rt[,1]
exp=rt[,2:ncol(rt)]
dimnames=list(rownames(exp),colnames(exp))
data=matrix(as.numeric(as.matrix(exp)),nrow=nrow(exp),dimnames=dimnames)
data=avereps(data)

#¶ÁÈ¡»ùÒòÁÐ±íÎÄ¼þ£¬»ñÈ¡Í­ËÀÍöÏà¹Ø»ùÒòµÄ±í´ïÁ¿
gene=read.table(geneFile, header=F, sep="\t", check.names=F)
sameGene=intersect(as.vector(gene[,1]), rownames(data))
geneExp=data[sameGene,]

#Êä³öÍ­ËÀÍö»ùÒòµÄ±í´ïÊý¾Ý
out=rbind(ID=colnames(geneExp), geneExp)
write.table(out, file="crgGeneExp.txt", sep="\t", quote=F, col.names=F)


######Video source: https://ke.biowolf.cn
######ÉúÐÅ×ÔÑ§Íø: https://www.biowolf.cn/
######Î¢ÐÅ¹«ÖÚºÅ£ºbiowolf_cn
######ºÏ×÷ÓÊÏä£ºbiowolf@foxmail.com
######´ðÒÉÎ¢ÐÅ: 18520221056
