# Supplementary material for: Identification of immunogenic cell death-related gene classification patterns and immune infiltration characterization in ischemic stroke based on machine learning
Source: Front Cell Neurosci. 2022 Dec 19;16:1094500. doi: 10.3389/fncel.2022.1094500 (PMC9806121; doi:10.3389/fncel.2022.1094500)
Supplement: Supplementary file 1 [file Data_Sheet_1.ZIP › raw data/Figure 6/geoFRG13.venn.R]

######Video source: https://ke.biowolf.cn
######ÉúÐÅ×ÔÑ§Íø: https://www.biowolf.cn/
######Î¢ÐÅ¹«ÖÚºÅ£ºbiowolf_cn
######ºÏ×÷ÓÊÏä£ºbiowolf@foxmail.com
######´ðÒÉÎ¢ÐÅ: 18520221056

#install.packages("VennDiagram")


library(VennDiagram)      #ÒýÓÃ°ü
lassoFile="LASSO.gene.txt"      #lasso»Ø¹éµÄ»ùÒòÁÐ±íÎÄ¼þ
svmFile="SVM-RFE.gene.txt"      #»úÆ÷Ñ§Ï°µÄ»ùÒòÁÐ±íÎÄ¼þ
setwd("C:\\Users\\yyHu\\Desktop\\156geoFRG\\13.venn")     #ÉèÖÃ¹¤×÷Ä¿Â¼
geneList=list()

#¶ÁÈ¡lasso»Ø¹éµÄ»ùÒòÁÐ±íÎÄ¼þ
rt=read.table(lassoFile, header=F, sep="\t", check.names=F)
geneNames=as.vector(rt[,1])              #ÌáÈ¡»ùÒòÃû³Æ
geneNames=gsub("^ | $","",geneNames)     #È¥µô»ùÒòÊ×Î²µÄ¿Õ¸ñ
uniqGene=unique(geneNames)               #»ùÒòÈ¡unique
geneList[["LASSO"]]=uniqGene             #°Ñlasso»Ø¹éÕÒµ½µÄÌØÕ÷»ùÒò·Åµ½geneListÀïÃæ

#¶ÁÈ¡»úÆ÷Ñ§Ï°µÄ»ùÒòÁÐ±íÎÄ¼þ
rt=read.table(svmFile, header=F, sep="\t", check.names=F)
geneNames=as.vector(rt[,1])              #ÌáÈ¡»ùÒòÃû³Æ
geneNames=gsub("^ | $","",geneNames)     #È¥µô»ùÒòÊ×Î²µÄ¿Õ¸ñ
uniqGene=unique(geneNames)               #»ùÒòÈ¡unique
geneList[["SVM"]]=uniqGene               #°ÑSVM·½·¨ÕÒµ½µÄÌØÕ÷»ùÒò·Åµ½geneListÀïÃæ

#»æÖÆvennÍ¼
venn.plot=venn.diagram(geneList,filename=NULL,fill=c("cornflowerblue", "darkorchid1"),scaled=FALSE,cat.pos=c(-1,1),cat.col = c("cornflowerblue", "darkorchid1"),cat.cex = 1.2)
pdf(file="venn.pdf", width=5, height=5)
grid.draw(venn.plot)
dev.off()

#Êä³ö½»¼¯»ùÒòµÄÁÐ±í
interGenes=Reduce(intersect,geneList)
write.table(file="interGenes.txt", interGenes, sep="\t", quote=F, col.names=F, row.names=F)


######Video source: https://ke.biowolf.cn
######ÉúÐÅ×ÔÑ§Íø: https://www.biowolf.cn/
######Î¢ÐÅ¹«ÖÚºÅ£ºbiowolf_cn
######ºÏ×÷ÓÊÏä£ºbiowolf@foxmail.com
######´ðÒÉÎ¢ÐÅ: 18520221056
